# Supplementary material for: Bis{1-[(E)-(2-chloro­phen­yl)diazen­yl]naphthalen-2-olato}copper(II)
Source: Acta Crystallogr Sect E Struct Rep Online. 2013 Jun 22;69(Pt 7):m405. doi: 10.1107/S1600536813016681 (PMC3772433; doi:10.1107/S1600536813016681)
Supplement: Supplementary file 2 [file e-69-0m405-Isup2.hkl]

#
# h,k,l, Fc-squared, Fo-squared, sigma(Fo-squared) and status flag
#
data_I
_shelx_title ' scan_0m_p21_n          R =  New: P21/c'
_shelx_refln_list_code          4
_shelx_F_calc_maximum      245.40
_exptl_crystal_F_000       637.88
_reflns_d_resolution_high  0.8392
 
loop_
 _symmetry_equiv_pos_as_xyz
 'x, y, z'
 '-x, y+1/2, -z+1/2'
 '-x, -y, -z'
 'x, -y-1/2, z-1/2'
 
_cell_length_a    10.2218
_cell_length_b     7.8348
_cell_length_c    17.5678
_cell_angle_alpha  90.000
_cell_angle_beta  111.941
_cell_angle_gamma  90.000
 
_shelx_F_squared_multiplier     1.000
 
loop_
 _refln_index_h
 _refln_index_k
 _refln_index_l
 _refln_F_squared_calc
 _refln_F_squared_meas
 _refln_F_squared_sigma
 _refln_observed_status
   2   0   0      499.90      504.19     14.01 o
   3   0   0    14374.58    16643.35    301.75 o
   4   0   0     4221.97     4947.68     96.76 o
   5   0   0       23.28       47.11      8.91 o
   6   0   0     1503.46     1506.84     40.74 o
   7   0   0     7413.97     7206.51    102.63 o
   8   0   0     8879.14     8682.08    123.11 o
   9   0   0      297.40      292.69     18.14 o
  10   0   0        4.94       17.94     11.15 o
  11   0   0       45.81       47.57     19.73 o
   1   1   0     1477.53     1567.52     19.09 o
   2   1   0     2240.48     2143.07     21.62 o
   3   1   0       14.24        9.32      3.63 o
   4   1   0      251.80      299.28      9.74 o
   5   1   0      768.52      809.46     15.23 o
   6   1   0       12.35        4.58      5.58 o
   7   1   0       74.76       86.12      9.86 o
   8   1   0      526.00      515.64     15.89 o
   9   1   0       76.46       72.95      9.71 o
  10   1   0        9.65        5.93      7.61 o
  11   1   0      258.17      239.05     13.17 o
   0   2   0     2701.87     2589.79     33.59 o
   1   2   0     7835.06     7715.83     64.30 o
   2   2   0     3677.33     3672.58     54.58 o
   3   2   0      178.66      181.89      6.84 o
   4   2   0      315.08      336.91      9.54 o
   5   2   0      521.48      528.42     15.61 o
   6   2   0     1960.19     1911.17     35.54 o
   7   2   0     1044.17     1072.20     20.79 o
   8   2   0      845.27      857.03     19.79 o
   9   2   0      492.80      489.25     16.70 o
  10   2   0      648.32      615.96     37.58 o
  11   2   0       42.92       52.20     20.37 o
   1   3   0       79.84       84.03      5.39 o
   2   3   0      769.73      902.88     12.68 o
   3   3   0       24.04       34.04      9.22 o
   4   3   0      113.64      147.51      8.70 o
   5   3   0       28.73       19.97      6.55 o
   6   3   0      100.04       96.56      8.02 o
   7   3   0        7.32       -2.14      7.11 o
   8   3   0      102.37      116.75     11.76 o
   9   3   0       32.45       47.78     10.69 o
  10   3   0      388.38      432.25     32.47 o
   0   4   0     3038.22     2984.92     54.43 o
   1   4   0     1043.05      965.18     17.12 o
   2   4   0     1763.64     1776.63     21.55 o
   3   4   0      275.24      222.96      8.32 o
   4   4   0      743.53      658.78     13.34 o
   5   4   0      877.98      798.72     18.52 o
   6   4   0      605.89      614.42     16.87 o
   7   4   0     2713.44     2727.13     43.34 o
   8   4   0      187.34      179.00     15.28 o
   9   4   0      138.45      140.66     18.66 o
  10   4   0       58.88       73.14     17.53 o
   1   5   0      424.95      420.23     14.11 o
   2   5   0      842.19      778.57     17.66 o
   3   5   0      111.18       98.82      9.63 o
   4   5   0       94.50      107.21      8.71 o
   5   5   0      638.69      661.22     17.00 o
   6   5   0      393.66      374.94     15.19 o
   7   5   0       36.77       32.81      8.59 o
   8   5   0      139.84      172.61     20.00 o
   9   5   0      117.70      116.52     20.37 o
   0   6   0     1767.61     1716.43     40.20 o
   1   6   0      511.92      492.52     17.77 o
   2   6   0     1145.95     1105.30     22.69 o
   3   6   0      160.24      152.11     11.89 o
   4   6   0       52.86       42.28     10.97 o
   5   6   0      502.09      523.19     17.90 o
   6   6   0      743.20      739.79     25.19 o
   7   6   0      380.04      347.88     24.93 o
   8   6   0      381.86      322.91     25.23 o
   1   7   0      430.27      455.12     17.87 o
   2   7   0      732.82      736.67     22.24 o
   3   7   0       45.40       29.31     10.30 o
   4   7   0      244.34      328.90     18.42 o
   5   7   0      126.46      155.15     42.97 o
   6   7   0      154.38      186.28     22.33 o
   7   7   0        1.15        9.14     28.65 o
   0   8   0       36.81       57.91     16.82 o
   1   8   0      278.72      289.92     16.53 o
   2   8   0      450.84      478.92     19.61 o
   3   8   0      450.54      412.81     18.46 o
   4   8   0       32.94       61.35     15.08 o
   5   8   0      274.53      276.09     45.20 o
   1   9   0       67.39       68.86     13.59 o
   2   9   0      154.54      168.66     15.74 o
 -11   1   1      153.37      149.58     10.94 o
 -10   1   1      267.86      287.70     12.53 o
  -9   1   1     1000.51     1063.41     22.75 o
  -8   1   1     2281.30     2246.91     39.38 o
  -7   1   1     2352.77     2353.44     33.42 o
  -6   1   1      139.76      124.72      7.80 o
  -5   1   1     1268.53     1350.45     20.43 o
  -4   1   1     1152.20     1227.75     17.86 o
  -3   1   1     1461.59     1498.35     19.59 o
  -2   1   1     1020.36     1064.97     14.44 o
  -1   1   1       40.22       38.93      3.49 o
   0   1   1    18482.39    19073.65    258.01 o
   1   1   1     3144.56     3252.44     38.94 o
   2   1   1       51.66       59.66      3.30 o
   3   1   1     3805.11     4003.76     45.65 o
   4   1   1     3769.15     3774.26     48.73 o
   5   1   1     2692.83     2570.16     33.51 o
   6   1   1     1070.32      976.73     18.44 o
   7   1   1      203.47      196.60     10.46 o
   8   1   1      771.45      773.80     23.48 o
   9   1   1       88.84       93.12     10.33 o
  10   1   1      180.47      180.37     12.71 o
 -11   2   1        0.04       20.36     16.36 o
 -10   2   1      156.02      169.21     22.78 o
  -9   2   1       84.58       94.23     10.19 o
  -8   2   1        5.35       15.92      7.73 o
  -7   2   1       87.28       84.75     10.22 o
  -6   2   1       71.03       69.24      7.54 o
  -5   2   1       11.44       10.42      5.50 o
  -4   2   1      712.53      702.20     18.16 o
  -3   2   1        4.92       -0.97      3.72 o
  -2   2   1       12.92       13.99      3.87 o
  -1   2   1       49.37       69.06      4.22 o
   0   2   1     1187.21     1211.29     14.24 o
   1   2   1      438.30      407.29      7.45 o
   2   2   1       60.19       72.36      4.53 o
   3   2   1     1327.97     1351.45     19.74 o
   4   2   1       42.73       49.15      5.28 o
   5   2   1        3.33        3.02      4.81 o
   6   2   1        1.99       -0.78      6.02 o
   7   2   1       10.31       12.67      9.92 o
   8   2   1      161.03      157.68     17.81 o
   9   2   1       68.06       67.69     24.19 o
  10   2   1      138.21      172.28     16.39 o
 -10   3   1      953.68      994.61     24.24 o
  -9   3   1     1288.24     1279.45     26.14 o
  -8   3   1      137.34      148.73     17.95 o
  -7   3   1      385.87      375.80     13.80 o
  -6   3   1      279.04      255.38     11.10 o
  -5   3   1        6.55        7.28      7.14 o
  -4   3   1     3526.75     3694.11     45.52 o
  -3   3   1     2527.58     2338.07     28.06 o
  -2   3   1    14424.28    14698.20    131.66 o
  -1   3   1     2166.83     1977.22     22.09 o
   0   3   1       97.45       73.54      7.17 o
   1   3   1      238.59      328.26      7.38 o
   2   3   1     2069.01     2039.03     25.52 o
   3   3   1      880.62      923.07     16.49 o
   4   3   1     1599.10     1464.42     23.07 o
   5   3   1     3439.55     3396.07     45.05 o
   6   3   1     1433.38     1310.27     32.89 o
   7   3   1      868.33      884.17     20.19 o
   8   3   1      134.10      125.64     11.46 o
   9   3   1       12.03       16.30     14.35 o
  10   3   1      946.48      942.19     34.57 o
 -10   4   1       52.83       57.13     16.25 o
  -9   4   1      219.54      201.51     14.81 o
  -8   4   1       33.83       43.43      9.64 o
  -7   4   1     1001.45     1005.66     25.23 o
  -6   4   1      442.62      461.36     17.19 o
  -5   4   1       35.62       38.03      7.33 o
  -4   4   1     1469.95     1558.17     25.54 o
  -3   4   1     2861.63     2918.50     32.05 o
  -2   4   1        0.69        8.56      5.27 o
  -1   4   1      562.13      533.04     13.16 o
   0   4   1      456.96      433.88     12.11 o
   1   4   1     2875.44     3176.48     38.13 o
   2   4   1       58.48       80.59     11.21 o
   3   4   1        0.09        2.06      7.11 o
   4   4   1      639.21      619.87     12.38 o
   5   4   1      346.71      335.12     14.49 o
   6   4   1      444.67      478.33     15.36 o
   7   4   1       54.80       68.22     10.98 o
   8   4   1      119.43       76.92     16.34 o
   9   4   1      218.37      196.46     25.15 o
  -9   5   1      477.73      449.41     27.30 o
  -8   5   1      309.23      323.83     15.63 o
  -7   5   1      628.01      633.12     19.56 o
  -6   5   1       76.27       94.12      8.91 o
  -5   5   1      212.48      216.72     17.64 o
  -4   5   1      503.17      483.26     14.20 o
  -3   5   1     1585.68     1532.14     21.49 o
  -2   5   1     1782.85     1685.13     26.17 o
  -1   5   1     1934.26     1806.75     29.40 o
   0   5   1     1349.28     1196.59     21.41 o
   1   5   1      472.60      432.00     20.03 o
   2   5   1      226.85      211.49     11.17 o
   3   5   1      383.93      412.59     15.97 o
   4   5   1     1007.56      972.35     30.42 o
   5   5   1      420.49      408.06     15.04 o
   6   5   1      533.19      511.68     16.25 o
   7   5   1      799.75      774.13     55.38 o
   8   5   1      520.27      572.69     53.47 o
   9   5   1      149.73      131.54     24.51 o
  -8   6   1      462.34      412.28     27.36 o
  -7   6   1      473.33      421.88     26.77 o
  -6   6   1       11.54        9.14      9.41 o
  -5   6   1      104.46      105.19     17.44 o
  -4   6   1      838.14      766.73     20.97 o
  -3   6   1        1.31       -0.14      9.10 o
  -2   6   1      584.86      584.73     19.94 o
  -1   6   1      240.05      237.31     14.15 o
   0   6   1      656.28      660.28     18.29 o
   1   6   1      410.28      387.70     15.61 o
   2   6   1      112.08      101.53     10.93 o
   3   6   1      218.48      217.94     12.77 o
   4   6   1      501.52      516.62     19.24 o
   5   6   1       33.66       33.97      9.17 o
   6   6   1       85.72       90.01     17.44 o
   7   6   1        0.00       22.65     16.48 o
   8   6   1        1.26       -0.76     17.19 o
  -7   7   1      520.92      518.35     30.71 o
  -6   7   1      427.30      501.36     32.15 o
  -5   7   1      465.74      457.50     21.10 o
  -4   7   1       29.69       25.86     10.19 o
  -3   7   1        2.84       12.87     10.00 o
  -2   7   1     1373.71     1361.46     26.94 o
  -1   7   1      756.38      768.77     20.75 o
   0   7   1      693.75      680.58     20.47 o
   1   7   1      608.89      636.10     19.89 o
   2   7   1      475.50      498.22     18.19 o
   3   7   1      501.24      486.48     18.59 o
   4   7   1      194.28      186.96     15.15 o
   5   7   1      592.59      634.88     31.20 o
   6   7   1      495.08      505.43     75.76 o
   7   7   1      318.46      311.37     26.77 o
  -5   8   1       32.39       16.49     17.66 o
  -4   8   1       45.52       55.17     12.24 o
  -3   8   1       70.22      106.75     13.05 o
  -2   8   1        1.61      -10.74     10.74 o
  -1   8   1        7.88       18.73     11.22 o
   0   8   1      216.12      221.37     15.22 o
   1   8   1      162.31      170.17     14.71 o
   2   8   1        2.84        4.38     11.24 o
   3   8   1      201.80      195.17     18.10 o
   4   8   1      437.40      440.99     30.88 o
   5   8   1       12.51        9.99     23.55 o
  -3   9   1      267.68      327.93     18.95 o
  -2   9   1       32.69       12.39     12.81 o
  -1   9   1        3.43      -12.32     12.32 o
   0   9   1       64.29       98.12     14.34 o
   1   9   1      156.99      123.82     15.02 o
   2   9   1      374.58      440.39     20.46 o
 -11   0   2      282.55      292.47     18.39 o
 -10   0   2      496.13      516.84     20.93 o
  -9   0   2     1560.34     1550.07     33.43 o
  -8   0   2     1159.13     1134.37     26.26 o
  -7   0   2     3017.00     3137.52     50.15 o
  -6   0   2     2472.71     2829.18     44.30 o
  -5   0   2      380.17      375.60     17.82 o
  -4   0   2     2837.38     2799.14     59.20 o
  -3   0   2    16617.61    17449.93    317.03 o
  -2   0   2    24425.53    25895.75    466.63 o
  -1   0   2     3947.82     4312.99     79.58 o
   1   0   2      196.81      261.45      6.04 o
   2   0   2    39942.41    45063.23    806.58 o
   3   0   2      157.96      135.60      9.55 o
   4   0   2     9750.26     9642.63    180.16 o
   5   0   2    12349.38    12546.81    234.27 o
   6   0   2     6520.91     6642.32    131.78 o
   7   0   2      100.56      106.46     11.23 o
   8   0   2      530.68      483.74     22.92 o
   9   0   2      332.07      260.30     17.54 o
  10   0   2       33.69       29.28     23.55 o
 -11   1   2      164.59      203.98     11.61 o
 -10   1   2        1.20        4.85     11.67 o
  -9   1   2       25.47       23.00     11.72 o
  -8   1   2        9.27       17.79      7.39 o
  -7   1   2      153.73      171.66      9.50 o
  -6   1   2       26.82       31.56      5.66 o
  -5   1   2      431.78      444.21     10.82 o
  -4   1   2      186.73      205.02      6.99 o
  -3   1   2       31.44       28.40      3.91 o
  -2   1   2      597.29      588.64      7.31 o
  -1   1   2     4490.65     4699.64     32.09 o
   0   1   2      602.26      566.13      9.91 o
   1   1   2     8128.55     8589.20    109.57 o
   2   1   2    11817.46    12751.29    119.40 o
   3   1   2      467.69      497.83     18.14 o
   4   1   2     1688.84     1764.60     34.68 o
   5   1   2      180.14      187.75      8.32 o
   6   1   2      388.62      397.88     12.63 o
   7   1   2      349.67      369.03     14.00 o
   8   1   2      265.45      262.20     14.69 o
   9   1   2        0.14        6.26     12.10 o
  10   1   2      417.92      365.56     31.24 o
 -11   2   2      978.53      981.52     38.38 o
 -10   2   2      501.71      533.88     18.10 o
  -9   2   2     1010.98     1018.02     22.31 o
  -8   2   2      120.79      156.54     13.79 o
  -7   2   2       23.73       20.12     10.59 o
  -6   2   2      416.74      419.24     12.01 o
  -5   2   2     1119.16     1092.57     18.06 o
  -4   2   2     5937.14     5954.75     67.25 o
  -3   2   2     7739.34     7908.68     75.12 o
  -2   2   2     6114.68     6070.27     54.71 o
  -1   2   2     2778.07     2744.14     26.68 o
   0   2   2      196.88      217.76      5.41 o
   1   2   2       10.34       10.39      3.37 o
   2   2   2     1043.64      967.18     12.50 o
   3   2   2     4275.71     4352.33     45.44 o
   4   2   2     2136.95     2013.80     28.13 o
   5   2   2     3932.57     3976.35     50.71 o
   6   2   2     1252.14     1187.93     24.83 o
   7   2   2      427.53      405.80     16.52 o
   8   2   2       15.29       20.01      8.58 o
   9   2   2      148.06      151.97     12.53 o
  10   2   2      444.64      497.23     27.22 o
 -11   3   2       21.88       20.83     36.60 o
 -10   3   2      333.37      308.92     15.27 o
  -9   3   2      241.06      249.33     13.64 o
  -8   3   2      371.73      362.48     28.12 o
  -7   3   2        0.24       -6.73      6.73 o
  -6   3   2       44.80       42.14      6.92 o
  -5   3   2      274.60      330.19     11.32 o
  -4   3   2      519.76      524.11     12.89 o
  -3   3   2       11.15       21.83      5.90 o
  -2   3   2     1155.34     1213.18     22.51 o
  -1   3   2      328.28      315.29      8.16 o
   0   3   2      436.44      504.06      9.78 o
   1   3   2      300.91      296.10     10.47 o
   2   3   2      203.51      201.59     13.00 o
   3   3   2      447.80      469.49     10.99 o
   4   3   2      230.98      260.09     11.19 o
   5   3   2      452.13      453.84     13.07 o
   6   3   2        8.49       12.64      7.33 o
   7   3   2        4.03        0.88      7.13 o
   8   3   2      143.94      152.88     12.63 o
   9   3   2       45.21       62.07     16.34 o
  10   3   2      192.74      228.87     22.46 o
 -10   4   2      427.94      448.17     33.10 o
  -9   4   2     1314.38     1314.32     27.38 o
  -8   4   2       14.24       26.66      8.62 o
  -7   4   2      350.72      355.21     14.21 o
  -6   4   2      156.59      144.17     10.26 o
  -5   4   2       67.40       46.43      6.86 o
  -4   4   2     2198.78     2090.75     27.90 o
  -3   4   2     4482.70     4211.46     43.46 o
  -2   4   2     4386.89     4449.60     45.13 o
  -1   4   2     2578.85     2599.94     29.19 o
   0   4   2        4.12       -1.43      5.77 o
   1   4   2       17.97       17.95      6.20 o
   2   4   2      275.24      257.47     11.93 o
   3   4   2     1910.22     1866.87     29.98 o
   4   4   2     2732.65     2568.29     36.29 o
   5   4   2     2708.21     2565.32     41.82 o
   6   4   2      339.87      332.52     30.66 o
   7   4   2      198.93      209.75     18.97 o
   8   4   2      143.12      142.62     18.66 o
   9   4   2       20.29       14.11     24.83 o
  -9   5   2       32.52       19.75     18.46 o
  -8   5   2      287.83      284.51     15.33 o
  -7   5   2      334.45      372.27     14.25 o
  -6   5   2      211.74      244.09     11.87 o
  -5   5   2      187.31      169.98     14.52 o
  -4   5   2      345.11      343.29     11.94 o
  -3   5   2      201.64      215.32      9.59 o
  -2   5   2        1.74        5.99      6.25 o
  -1   5   2      288.74      283.65     12.26 o
   0   5   2      121.73       88.09     13.03 o
   1   5   2        9.48        5.42      7.72 o
   2   5   2      138.38      123.84      9.68 o
   3   5   2       96.48       87.72     10.26 o
   4   5   2        4.64       22.15      7.51 o
   5   5   2       64.25       67.58      8.83 o
   6   5   2       21.72       22.36     14.35 o
   7   5   2        0.37       -4.99     16.87 o
   8   5   2       19.15       18.34     16.55 o
   9   5   2      130.82      161.92     35.97 o
  -8   6   2      488.05      520.19     28.89 o
  -7   6   2      924.95      908.05     24.09 o
  -6   6   2      640.54      626.46     43.20 o
  -5   6   2      612.06      600.48     20.54 o
  -4   6   2       97.58      130.85      9.37 o
  -3   6   2       24.84       25.69     10.07 o
  -2   6   2      984.20      935.28     28.79 o
  -1   6   2     1124.57     1055.95     22.13 o
   0   6   2     1213.73     1155.27     23.28 o
   1   6   2     1080.10     1035.49     21.94 o
   2   6   2      503.74      472.74     16.54 o
   3   6   2      795.91      763.13     22.02 o
   4   6   2       62.37       52.91     16.20 o
   5   6   2       93.89      128.74     36.60 o
   6   6   2      514.24      462.51     39.79 o
   7   6   2      264.57      286.50     24.77 o
   8   6   2      314.14      309.36     45.52 o
  -7   7   2      282.17      280.04     24.32 o
  -6   7   2       48.62       55.76     11.70 o
  -5   7   2       11.59       22.39     20.38 o
  -4   7   2      493.69      477.84     22.05 o
  -3   7   2       20.08       17.59     10.25 o
  -2   7   2       77.78      117.64     12.49 o
  -1   7   2       46.20       45.28     13.32 o
   0   7   2      184.47      190.84     16.96 o
   1   7   2      245.21      248.55     14.48 o
   2   7   2       68.01       96.07     11.31 o
   3   7   2      130.91      111.55     14.52 o
   4   7   2      687.44      728.47     32.24 o
   5   7   2       98.19      102.75     19.90 o
   6   7   2       53.88      101.46     32.47 o
  -6   8   2      335.62      362.07     56.02 o
  -5   8   2      271.63      282.07     31.82 o
  -4   8   2      250.51      245.21     16.01 o
  -3   8   2      117.89      134.60     13.64 o
  -2   8   2      466.71      474.39     19.82 o
  -1   8   2      101.69      165.28     14.44 o
   0   8   2      110.69      128.26     13.63 o
   1   8   2      305.52      339.18     19.66 o
   2   8   2      535.75      552.43     20.54 o
   3   8   2      413.24      371.05     27.92 o
   4   8   2       15.44        9.49     17.73 o
   5   8   2      125.86      135.72     28.65 o
  -3   9   2       34.77       37.32     13.27 o
  -2   9   2      128.80      146.05     15.23 o
  -1   9   2      445.76      536.46     36.15 o
   0   9   2      147.99      140.70     15.29 o
   1   9   2       21.27       23.08     12.85 o
   2   9   2      144.56      173.11     18.64 o
 -11   1   3      862.16      849.82     38.70 o
 -10   1   3      538.66      564.87     14.96 o
  -9   1   3      213.74      237.88     13.10 o
  -8   1   3      207.83      215.03     16.84 o
  -7   1   3      797.19      791.40     32.84 o
  -6   1   3      616.04      568.44     12.98 o
  -5   1   3     2774.91     2730.99     34.24 o
  -4   1   3     7569.00     7771.69     85.01 o
  -3   1   3     2961.75     2939.06     29.31 o
  -2   1   3        9.96       10.84      4.41 o
  -1   1   3      258.18      275.60      5.31 o
   0   1   3     2155.78     2205.17     19.17 o
   1   1   3    25714.99    27365.47    248.32 o
   2   1   3      734.41      561.58      8.82 o
   3   1   3     3614.07     3612.71     43.96 o
   4   1   3     1031.68      958.16     16.73 o
   5   1   3       49.31       54.54      6.77 o
   6   1   3       31.67       39.49      8.41 o
   7   1   3      173.96      157.27     13.00 o
   8   1   3     1220.60     1170.97     28.57 o
   9   1   3     1608.14     1546.20     26.46 o
  10   1   3      371.67      431.66     20.72 o
 -11   2   3        0.59       -5.09     14.32 o
 -10   2   3      905.28      866.06     21.87 o
  -9   2   3      103.18       89.66      9.74 o
  -8   2   3        4.75        1.97      6.86 o
  -7   2   3       70.91       77.88      7.89 o
  -6   2   3      370.78      376.19     11.32 o
  -5   2   3      945.71      977.99     16.81 o
  -4   2   3        3.33       -1.91      4.41 o
  -3   2   3        9.36       15.01      3.98 o
  -2   2   3     3956.65     4092.09     38.18 o
  -1   2   3       14.12        8.91      3.40 o
   0   2   3     1331.23     1322.39     16.78 o
   1   2   3        9.67       10.13      8.09 o
   2   2   3     1368.77     1486.29     24.35 o
   3   2   3     1951.88     1980.19     28.44 o
   4   2   3        0.61        9.55      4.31 o
   5   2   3      243.03      246.27      9.90 o
   6   2   3       27.66       19.46      6.96 o
   7   2   3        0.04        2.73      7.46 o
   8   2   3       12.27       15.47      8.73 o
   9   2   3       51.38       35.20     14.21 o
  10   2   3       25.76       29.13     18.78 o
 -11   3   3     2295.61     2209.56     48.49 o
 -10   3   3      192.84      213.66     13.44 o
  -9   3   3     1018.02     1031.55     23.04 o
  -8   3   3      354.90      351.58     14.22 o
  -7   3   3       19.41       24.44      7.81 o
  -6   3   3      927.76      867.66     17.96 o
  -5   3   3     3016.02     2732.79     36.34 o
  -4   3   3     6722.98     6740.03     77.30 o
  -3   3   3     8137.21     7976.20     72.66 o
  -2   3   3     1022.30      901.94     13.18 o
  -1   3   3        3.63        0.88      4.92 o
   0   3   3     1627.35     1761.85     20.71 o
   1   3   3      449.66      411.77     11.46 o
   2   3   3     4334.83     4163.49     45.63 o
   3   3   3    10706.49    10725.71    121.75 o
   4   3   3      998.81      881.39     15.88 o
   5   3   3     1817.41     1743.43     27.04 o
   6   3   3       20.89       20.52      7.84 o
   7   3   3       29.19       47.31      7.93 o
   8   3   3      136.10      146.59     17.90 o
   9   3   3      182.09      230.02     21.93 o
 -10   4   3      172.00      160.42     13.19 o
  -9   4   3      855.45      862.40     26.16 o
  -8   4   3       63.25       79.51     10.08 o
  -7   4   3      428.23      439.51     15.75 o
  -6   4   3      127.59      149.77     10.46 o
  -5   4   3       14.48        9.50      6.72 o
  -4   4   3        4.82       20.21      6.21 o
  -3   4   3      648.32      656.86     14.48 o
  -2   4   3     1111.07     1163.68     17.08 o
  -1   4   3     2386.38     2565.72     29.11 o
   0   4   3     2450.05     2526.43     31.91 o
   1   4   3     1647.44     1574.34     22.90 o
   2   4   3      658.97      669.39     16.16 o
   3   4   3       56.15       80.93      6.70 o
   4   4   3      513.44      523.09     18.71 o
   5   4   3      498.67      512.48     15.61 o
   6   4   3       74.38       64.92     19.42 o
   7   4   3       41.50       65.19     15.78 o
   8   4   3      182.56      205.55     24.83 o
   9   4   3       19.52        1.19     14.36 o
 -10   5   3      265.53      250.58     23.08 o
  -9   5   3       57.72       67.03     12.36 o
  -8   5   3      112.81      105.83     12.85 o
  -7   5   3       57.74       67.76     13.42 o
  -6   5   3     1356.27     1299.56     25.75 o
  -5   5   3     1305.84     1336.60     28.45 o
  -4   5   3     1855.65     1727.74     24.20 o
  -3   5   3     1028.53      937.82     16.86 o
  -2   5   3      196.09      184.69      9.48 o
  -1   5   3      851.60      776.14     17.46 o
   0   5   3       47.28       47.46      9.84 o
   1   5   3     1043.47      970.27     28.30 o
   2   5   3     1076.45     1078.35     23.55 o
   3   5   3     1492.04     1430.55     26.98 o
   4   5   3     1560.31     1512.53     25.91 o
   5   5   3      211.36      207.80     25.15 o
   6   5   3       91.18      108.34     17.87 o
   7   5   3      168.50      173.29     20.13 o
   8   5   3      526.88      508.90     64.93 o
  -9   6   3        3.01       -6.58     21.01 o
  -8   6   3        0.80        1.54     10.06 o
  -7   6   3      149.96      174.13     17.63 o
  -6   6   3      414.97      401.54     17.59 o
  -5   6   3       89.13       85.28     10.19 o
  -4   6   3      348.35      346.96     13.13 o
  -3   6   3     2285.85     2240.12     29.77 o
  -2   6   3      780.69      707.82     19.18 o
  -1   6   3      586.26      601.74     17.81 o
   0   6   3      359.55      370.30     15.03 o
   1   6   3     1072.20     1022.63     21.96 o
   2   6   3      405.96      374.41     17.60 o
   3   6   3      150.47      171.85     13.13 o
   4   6   3      186.03      165.72     19.86 o
   5   6   3      784.58      758.40     32.79 o
   6   6   3       11.89       13.13     16.87 o
   7   6   3      128.62      158.79     37.24 o
  -7   7   3      304.46      343.27     18.42 o
  -6   7   3      230.11      222.32     15.72 o
  -5   7   3      106.73      129.02     12.28 o
  -4   7   3      308.42      336.17     15.89 o
  -3   7   3        4.54        8.60      9.86 o
  -2   7   3     1782.53     1775.18     30.89 o
  -1   7   3      952.65      880.07     22.42 o
   0   7   3      409.38      389.74     22.33 o
   1   7   3      120.78      125.75     19.30 o
   2   7   3      177.95      179.88     15.28 o
   3   7   3      542.54      492.36     28.82 o
   4   7   3       75.24      109.83     19.12 o
   5   7   3      102.43      122.66     20.96 o
   6   7   3      817.91      803.68     64.62 o
  -6   8   3       86.81      117.21     14.83 o
  -5   8   3       19.52       25.75     11.24 o
  -4   8   3       17.55       10.81     10.93 o
  -3   8   3      194.95      209.82     15.03 o
  -2   8   3      445.18      418.13     18.73 o
  -1   8   3       32.97       22.00     12.04 o
   0   8   3      137.26      118.71     13.86 o
   1   8   3      321.46      312.02     16.83 o
   2   8   3       86.94       90.24     19.86 o
   3   8   3       19.01       47.94     18.97 o
   4   8   3        5.67       -2.12     25.78 o
  -3   9   3      239.01      247.41     17.52 o
  -2   9   3      145.16      156.68     17.94 o
  -1   9   3      125.62      134.62     15.05 o
   0   9   3      127.03      166.98     15.67 o
   1   9   3      329.28      362.32     22.58 o
 -11   0   4        6.71       48.38     18.46 o
 -10   0   4        3.50        6.79      8.83 o
  -9   0   4      562.41      582.59     29.60 o
  -8   0   4     1437.61     1466.61     29.17 o
  -7   0   4     6030.20     6327.15     89.25 o
  -6   0   4     4076.83     3858.18     56.33 o
  -5   0   4      697.75      560.44     12.60 o
  -4   0   4     3729.92     3748.53     51.82 o
  -3   0   4       84.88      104.40      9.55 o
  -2   0   4     1312.86     1529.02     22.12 o
  -1   0   4     1291.77     1287.85     35.65 o
   0   0   4       89.01      164.24      9.48 o
   1   0   4    60219.99    63486.84    932.79 o
   2   0   4      181.15      139.42     12.10 o
   3   0   4     6496.48     6539.19    141.33 o
   4   0   4     1820.44     1901.53     50.29 o
   5   0   4      634.89      648.70     28.01 o
   6   0   4      171.66      200.85     14.40 o
   7   0   4       17.05       25.46     11.23 o
   8   0   4      188.19      231.39     17.54 o
   9   0   4     1558.50     1476.68     54.43 o
  10   0   4      426.63      408.70     35.01 o
 -11   1   4       36.61       49.43     13.27 o
 -10   1   4       16.59       22.56      6.91 o
  -9   1   4       99.95      102.68     19.70 o
  -8   1   4        4.53       -1.27      6.62 o
  -7   1   4       79.93       98.20     12.04 o
  -6   1   4      151.07      170.42      7.94 o
  -5   1   4      990.83     1124.34     17.23 o
  -4   1   4      515.28      529.53      8.15 o
  -3   1   4       51.08       52.30      2.62 o
  -2   1   4       22.48       23.12      3.97 o
  -1   1   4      691.79      691.27     18.65 o
   0   1   4      327.74      309.68      5.50 o
   1   1   4     2041.50     2067.15     25.41 o
   2   1   4     1050.50     1089.20     13.61 o
   3   1   4     1633.59     1663.94     24.80 o
   4   1   4      400.23      417.43     11.96 o
   5   1   4      237.28      227.94     14.58 o
   6   1   4       13.75       23.98     10.97 o
   7   1   4       10.32       22.57     11.60 o
   8   1   4       92.21      123.96     16.76 o
   9   1   4       33.53       32.81     11.93 o
  10   1   4      173.73      187.60     16.48 o
 -11   2   4      584.01      652.11     40.74 o
 -10   2   4      252.21      282.03     13.92 o
  -9   2   4       25.53       23.22      7.68 o
  -8   2   4      661.37      706.20     17.45 o
  -7   2   4     1493.84     1410.57     23.47 o
  -6   2   4     3231.17     3171.63     40.71 o
  -5   2   4     3464.62     3331.72     41.34 o
  -4   2   4     1216.15     1168.64     15.46 o
  -3   2   4     2008.26     2108.22     23.99 o
  -2   2   4      128.83      161.97      5.67 o
  -1   2   4      251.05      227.82      6.06 o
   0   2   4     3621.51     3591.37     33.53 o
   1   2   4     4314.48     4254.90     47.59 o
   2   2   4     7430.88     7286.50     89.07 o
   3   2   4     1906.40     1877.66     41.06 o
   4   2   4      893.19      927.02     62.07 o
   5   2   4       28.30       11.56      6.62 o
   6   2   4      502.56      470.24     21.86 o
   7   2   4      412.70      470.70     23.40 o
   8   2   4      344.21      420.07     24.11 o
   9   2   4      538.79      557.12     27.84 o
 -11   3   4      166.88      170.34     56.66 o
 -10   3   4      114.75      109.42     11.56 o
  -9   3   4       92.80      107.49     10.50 o
  -8   3   4      257.84      270.16     12.83 o
  -7   3   4      291.69      287.92     14.60 o
  -6   3   4      192.60      201.68     10.11 o
  -5   3   4      810.66      905.52     17.69 o
  -4   3   4      176.10      186.75      7.32 o
  -3   3   4      781.32      951.59     13.96 o
  -2   3   4       77.42       91.05      5.71 o
  -1   3   4        0.10        6.83      4.08 o
   0   3   4      341.19      327.90      9.84 o
   1   3   4        0.29       12.75      3.46 o
   2   3   4     1014.85     1033.35     26.31 o
   3   3   4       22.55       14.63     11.86 o
   4   3   4        1.48        6.89     11.07 o
   5   3   4       29.88       31.51      5.78 o
   6   3   4      182.99      182.50     12.71 o
   7   3   4      253.81      272.68     26.74 o
   8   3   4        0.50       10.98     14.48 o
   9   3   4       60.25       74.30     18.35 o
 -10   4   4      162.90      165.39     18.19 o
  -9   4   4      147.97      156.51     12.07 o
  -8   4   4      131.43      120.74     10.51 o
  -7   4   4        4.50        6.18      8.05 o
  -6   4   4     3603.57     3497.74     47.10 o
  -5   4   4     1460.06     1363.60     19.06 o
  -4   4   4     2785.14     2645.50     29.85 o
  -3   4   4     1542.59     1525.39     20.05 o
  -2   4   4      514.96      385.10     15.42 o
  -1   4   4      563.67      547.31     23.03 o
   0   4   4       39.37       22.18      6.25 o
   1   4   4      975.31      848.71     18.49 o
   2   4   4     1913.17     1778.77     28.57 o
   3   4   4     2673.36     2623.21     66.84 o
   4   4   4      883.78      859.25     28.59 o
   5   4   4      518.68      546.72     25.83 o
   6   4   4      126.52      123.17     21.64 o
   7   4   4       29.54        8.26     14.48 o
   8   4   4      746.95      716.26     31.80 o
   9   4   4      188.48      247.34     24.31 o
 -10   5   4      169.80      173.79     21.64 o
  -9   5   4        0.36       -6.76      9.26 o
  -8   5   4       57.94       44.16     11.60 o
  -7   5   4      639.06      643.87     17.37 o
  -6   5   4       12.32       18.00     11.49 o
  -5   5   4        3.27        0.64      8.13 o
  -4   5   4      484.51      453.19     13.55 o
  -3   5   4      570.20      498.23     13.35 o
  -2   5   4      160.41      169.81      9.57 o
  -1   5   4      657.31      632.00     14.44 o
   0   5   4      460.40      443.81     14.14 o
   1   5   4      567.62      554.73     17.74 o
   2   5   4       92.74      103.49     10.47 o
   3   5   4      259.82      233.36     19.88 o
   4   5   4      342.87      331.56     60.48 o
   5   5   4       21.46       17.70     15.52 o
   6   5   4      132.76      155.91     20.46 o
   7   5   4      562.93      592.20     53.47 o
   8   5   4       44.62       33.21     24.83 o
  -9   6   4      620.17      587.90     23.56 o
  -8   6   4      671.78      715.10     22.86 o
  -7   6   4      901.26      879.19     24.05 o
  -6   6   4      390.82      386.97     15.38 o
  -5   6   4      209.42      213.54     13.27 o
  -4   6   4       63.35       72.82      9.23 o
  -3   6   4       11.14        7.38      8.35 o
  -2   6   4      382.36      418.07     14.11 o
  -1   6   4     3890.40     3693.73     47.57 o
   0   6   4     1051.05     1001.64     21.83 o
   1   6   4      891.63      875.53     20.50 o
   2   6   4       94.79       80.50     11.64 o
   3   6   4      253.90      249.27     14.21 o
   4   6   4      156.65      131.47     19.43 o
   5   6   4       64.62       56.30     49.02 o
   6   6   4      386.08      392.39     27.68 o
   7   6   4      647.10      600.28     39.79 o
  -7   7   4        0.15        3.82     11.51 o
  -6   7   4        7.21       23.48     15.91 o
  -5   7   4       16.94       30.11     10.39 o
  -4   7   4        4.14       19.19      8.77 o
  -3   7   4       29.77       41.88     10.61 o
  -2   7   4      153.02      115.74     12.29 o
  -1   7   4      112.60      129.90     12.81 o
   0   7   4        1.65        2.22      9.60 o
   1   7   4       10.57       20.90     10.15 o
   2   7   4        5.44      -11.03     11.03 o
   3   7   4        9.91        2.60     16.20 o
   4   7   4       57.33       66.60     21.33 o
   5   7   4       27.87       48.64     25.78 o
   6   7   4       35.61       33.74     19.07 o
  -6   8   4      321.39      269.19     24.45 o
  -5   8   4      334.34      364.10     17.91 o
  -4   8   4      151.41      163.04     14.21 o
  -3   8   4       83.77      143.74     13.98 o
  -2   8   4      331.34      346.53     17.47 o
  -1   8   4      174.57      194.80     15.04 o
   0   8   4      174.39      204.88     15.30 o
   1   8   4      332.55      330.41     20.12 o
   2   8   4      569.54      561.94     50.61 o
   3   8   4      187.06      209.04     42.97 o
   4   8   4       71.78       90.40     21.78 o
  -2   9   4       35.80       19.00     13.19 o
  -1   9   4        0.08        1.78     11.88 o
   0   9   4      136.03      137.70     17.79 o
   1   9   4      222.00      228.65     26.44 o
 -11   1   5       80.40       89.14     14.62 o
 -10   1   5        9.73       23.77      7.87 o
  -9   1   5       27.58       27.98      7.44 o
  -8   1   5     3253.93     3225.61     43.01 o
  -7   1   5     5056.01     5001.92     59.88 o
  -6   1   5     7290.89     7335.19     82.59 o
  -5   1   5      227.78      161.87      6.55 o
  -4   1   5      772.58      850.23      9.56 o
  -3   1   5      314.51      368.49      5.86 o
  -2   1   5       34.83       34.08      7.99 o
  -1   1   5     2222.67     2293.53     26.03 o
   0   1   5    11992.51    12137.68     99.73 o
   1   1   5    11628.95    12075.61    101.80 o
   2   1   5     3351.67     3271.50     34.75 o
   3   1   5      961.82     1008.02     18.13 o
   4   1   5      567.16      580.60     14.82 o
   5   1   5      218.63      205.08     15.63 o
   6   1   5     1519.14     1488.72     28.10 o
   7   1   5     1729.68     1741.24     40.54 o
   8   1   5      742.00      761.34     22.20 o
   9   1   5      367.92      400.27     20.41 o
 -11   2   5       28.17       22.21     13.23 o
 -10   2   5       12.23       17.44     10.97 o
  -9   2   5       42.85       37.32      8.13 o
  -8   2   5      904.58      890.49     19.48 o
  -7   2   5        7.01       13.28      6.58 o
  -6   2   5        1.28        4.89      7.70 o
  -5   2   5      159.13      165.01      8.58 o
  -4   2   5      525.97      544.40      9.98 o
  -3   2   5       29.00       47.93      4.27 o
  -2   2   5       74.71       77.73      4.58 o
  -1   2   5      420.02      406.92      8.72 o
   0   2   5        0.03        1.56      4.08 o
   1   2   5      614.28      634.13     13.39 o
   2   2   5       24.50       10.25      7.61 o
   3   2   5     1035.94     1068.33     26.73 o
   4   2   5        0.78       -4.35      4.35 o
   5   2   5      103.53      102.28      8.95 o
   6   2   5        5.47       17.82      8.19 o
   7   2   5        2.39      -10.89     12.36 o
   8   2   5        6.44       24.87     14.01 o
   9   2   5       49.49       64.24     16.67 o
 -11   3   5      923.82      893.89     30.82 o
 -10   3   5      533.83      549.39     23.81 o
  -9   3   5       64.59       68.06     13.64 o
  -8   3   5      426.20      419.63     14.60 o
  -7   3   5      414.75      423.46     13.85 o
  -6   3   5     2305.95     2203.10     31.87 o
  -5   3   5     2161.05     2101.67     25.82 o
  -4   3   5      456.90      407.00      9.67 o
  -3   3   5     3481.04     3839.34     38.35 o
  -2   3   5      636.64      573.88     17.29 o
  -1   3   5     1752.28     1669.60     19.73 o
   0   3   5      903.10      780.57     14.33 o
   1   3   5     3203.34     2995.92     32.91 o
   2   3   5     1284.21     1118.41     27.68 o
   3   3   5     1183.56     1142.18     29.67 o
   4   3   5      104.05       91.84     14.13 o
   5   3   5       99.32      110.40     15.54 o
   6   3   5     1266.37     1296.54     36.39 o
   7   3   5      484.14      514.25     28.97 o
   8   3   5      745.92      728.00     31.20 o
   9   3   5      325.97      358.51     26.31 o
 -10   4   5       35.80       51.19     13.46 o
  -9   4   5        3.11        9.41      8.78 o
  -8   4   5       19.44       18.58      8.67 o
  -7   4   5     1325.60     1299.75     25.91 o
  -6   4   5      982.79      981.68     19.19 o
  -5   4   5      763.90      736.62     15.93 o
  -4   4   5      538.42      538.64     12.46 o
  -3   4   5      112.49      101.32      7.38 o
  -2   4   5      541.30      530.19     14.33 o
  -1   4   5      360.16      332.23     10.22 o
   0   4   5      738.88      745.19     15.59 o
   1   4   5      352.64      397.52     13.22 o
   2   4   5     1618.73     1637.92     42.33 o
   3   4   5      747.31      720.93     26.92 o
   4   4   5      147.41      139.37     16.81 o
   5   4   5      144.23      127.45     17.78 o
   6   4   5       94.28      108.70     25.15 o
   7   4   5      609.65      605.55     31.20 o
   8   4   5       36.59       42.71     27.37 o
 -10   5   5       12.93       -3.60     28.97 o
  -9   5   5      151.13      115.43     12.30 o
  -8   5   5      807.46      810.59     30.60 o
  -7   5   5      349.47      401.19     14.88 o
  -6   5   5     1985.57     1917.00     36.06 o
  -5   5   5     1120.21     1101.97     19.13 o
  -4   5   5      233.48      228.07     11.86 o
  -3   5   5        3.67        4.91      7.30 o
  -2   5   5      204.23      202.56      9.94 o
  -1   5   5     2299.33     2233.96     28.38 o
   0   5   5     3235.78     3085.96     39.62 o
   1   5   5      522.71      458.97     16.49 o
   2   5   5     1161.34     1112.16     22.72 o
   3   5   5      125.76      113.20     17.87 o
   4   5   5      213.25      188.03     19.26 o
   5   5   5      212.35      187.30     20.18 o
   6   5   5      131.73      136.80     35.01 o
   7   5   5      625.75      673.63     35.33 o
   8   5   5      470.08      442.87     34.38 o
  -9   6   5      299.36      346.80     20.37 o
  -8   6   5      224.80      240.23     17.91 o
  -7   6   5      233.61      239.67     14.38 o
  -6   6   5      443.14      442.85     16.71 o
  -5   6   5      710.17      686.33     17.23 o
  -4   6   5      235.94      230.84     11.83 o
  -3   6   5      149.10      178.47     10.94 o
  -2   6   5      449.37      433.08     14.58 o
  -1   6   5     4040.10     3763.49     48.11 o
   0   6   5       17.11       44.18     10.25 o
   1   6   5      799.31      777.19     22.54 o
   2   6   5     1462.67     1438.93     28.98 o
   3   6   5      422.20      384.64     25.23 o
   4   6   5        0.43      -24.97     31.51 o
   5   6   5      472.39      474.68     28.91 o
   6   6   5      524.67      609.63     62.07 o
   7   6   5      432.13      400.48     45.20 o
  -8   7   5      313.75      329.54     18.75 o
  -7   7   5      311.58      332.93     18.81 o
  -6   7   5      502.54      531.16     21.70 o
  -5   7   5      318.43      365.87     16.77 o
  -4   7   5      462.39      473.42     20.14 o
  -3   7   5      126.46      141.72     10.93 o
  -2   7   5       66.09       63.92     11.00 o
  -1   7   5      693.02      693.49     32.16 o
   0   7   5       83.79       86.79     17.73 o
   1   7   5      390.96      442.61     26.75 o
   2   7   5      577.05      635.02     34.38 o
   3   7   5      710.78      778.79     33.61 o
   4   7   5      647.22      593.77     40.42 o
   5   7   5       12.19       14.28     17.64 o
  -6   8   5      163.75      185.91     30.62 o
  -5   8   5      168.06      155.19     13.89 o
  -4   8   5        9.15        2.09     11.05 o
  -3   8   5      166.20      147.86     14.14 o
  -2   8   5      308.43      306.22     19.11 o
  -1   8   5       13.10       30.66     11.55 o
   0   8   5       23.87       23.99     12.99 o
   1   8   5      113.18       78.19     20.18 o
   2   8   5      203.83      205.27     24.56 o
   3   8   5       94.26      102.63     22.03 o
   4   8   5       36.51       24.71     20.50 o
  -2   9   5      205.37      230.44     22.79 o
  -1   9   5       63.65       86.25     14.04 o
   0   9   5        1.26       26.82     15.08 o
 -12   0   6       68.44       69.39     21.01 o
 -11   0   6        4.75       21.64     17.19 o
 -10   0   6      313.07      322.12     26.74 o
  -9   0   6     2762.48     2832.20     46.92 o
  -8   0   6     4789.43     4766.73     70.06 o
  -7   0   6     1197.80     1150.54     21.78 o
  -6   0   6     1016.99     1056.20     18.59 o
  -5   0   6     1672.85     2124.34     50.93 o
  -4   0   6     1072.97     1133.79     31.83 o
  -3   0   6     2385.24     2449.23     34.80 o
  -2   0   6     9029.13     9437.15    123.78 o
  -1   0   6    10802.13    11155.30    169.32 o
   0   0   6     5247.24     5425.54     85.80 o
   1   0   6      674.25      722.34     18.65 o
   2   0   6     1580.86     1702.28     44.56 o
   3   0   6     1540.16     1799.04     48.38 o
   4   0   6     1686.14     1770.39     49.66 o
   5   0   6     1027.21     1003.77     28.33 o
   6   0   6     1152.33     1113.86     30.16 o
   7   0   6      911.02      873.38     34.69 o
   8   0   6      310.84      315.99     20.93 o
   9   0   6      579.78      484.46     37.56 o
 -12   1   6        0.91       -0.64     13.05 o
 -11   1   6      263.74      233.96     18.68 o
 -10   1   6        0.08        0.22     10.32 o
  -9   1   6       12.00       10.67      5.34 o
  -8   1   6      152.81      171.59      9.40 o
  -7   1   6      504.40      515.93     14.02 o
  -6   1   6      313.46      318.70      8.80 o
  -5   1   6     1436.53     1645.41     22.95 o
  -4   1   6     1463.74     1585.02     18.00 o
  -3   1   6        6.50        7.78      3.06 o
  -2   1   6      217.89      216.94      8.91 o
  -1   1   6      638.76      665.69     10.36 o
   0   1   6     1767.27     1781.15     19.81 o
   1   1   6      984.06      967.47     11.96 o
   2   1   6      578.51      593.41      9.84 o
   3   1   6     7708.80     7699.90     93.39 o
   4   1   6       15.86       24.07      8.22 o
   5   1   6        0.83       -0.49      7.95 o
   6   1   6       64.15       79.95     10.71 o
   7   1   6        3.75       -5.42     13.88 o
   8   1   6       37.09       45.27     20.69 o
   9   1   6       86.93      113.52     14.59 o
 -11   2   6      161.40      178.41     35.01 o
 -10   2   6     2477.72     2437.23     49.25 o
  -9   2   6      213.21      213.99     11.57 o
  -8   2   6     1707.18     1711.16     27.44 o
  -7   2   6     1105.55     1089.02     19.67 o
  -6   2   6      231.68      218.85      9.33 o
  -5   2   6        3.40       12.82      4.94 o
  -4   2   6      171.20      165.00      6.26 o
  -3   2   6     6834.48     7360.26     66.88 o
  -2   2   6     8777.30     9114.73     92.51 o
  -1   2   6     3064.33     2927.46     33.34 o
   0   2   6     3249.47     3212.36     32.51 o
   1   2   6      597.06      567.96     12.83 o
   2   2   6      209.84      182.54     39.15 o
   3   2   6       36.47       64.24     10.83 o
   4   2   6     1361.87     1386.05     33.54 o
   5   2   6     1097.89     1029.73     32.03 o
   6   2   6     1814.68     1842.94     42.96 o
   7   2   6      617.13      634.87     28.26 o
   8   2   6      176.97      185.87     19.94 o
   9   2   6       37.97       44.61     28.65 o
 -11   3   6       94.83      104.33     15.41 o
 -10   3   6      131.72      148.77     15.07 o
  -9   3   6      461.45      453.41     15.55 o
  -8   3   6      147.95      155.34     11.55 o
  -7   3   6        0.54       10.45      7.28 o
  -6   3   6      177.74      176.26      9.82 o
  -5   3   6       35.07       49.11      6.37 o
  -4   3   6      112.00      109.03      6.57 o
  -3   3   6     2455.56     2618.30     28.31 o
  -2   3   6        0.22       11.23      4.40 o
  -1   3   6     1408.31     1546.91     21.36 o
   0   3   6     1495.62     1505.62     18.28 o
   1   3   6       67.09       65.51      8.25 o
   2   3   6       79.52      118.19     13.61 o
   3   3   6      374.61      444.89     54.11 o
   4   3   6     1408.58     1419.54     47.11 o
   5   3   6        0.30       14.99     13.30 o
   6   3   6      101.76      124.11     35.33 o
   7   3   6      137.10      169.53     19.58 o
   8   3   6       56.18       56.45     30.88 o
 -10   4   6      880.11      914.40     30.64 o
  -9   4   6     1030.33      991.12     23.28 o
  -8   4   6     1782.33     1815.66     31.30 o
  -7   4   6       19.91       25.17      8.31 o
  -6   4   6      341.88      335.01     12.51 o
  -5   4   6      401.86      374.11     11.41 o
  -4   4   6      110.50      112.01      7.44 o
  -3   4   6     1223.09     1111.43     17.09 o
  -2   4   6     3169.46     2841.95     31.32 o
  -1   4   6     3404.19     3215.45     47.66 o
   0   4   6     2824.20     2668.97     30.55 o
   1   4   6       21.62       13.48      6.75 o
   2   4   6      445.54      443.66     22.17 o
   3   4   6      156.08      190.45     43.61 o
   4   4   6      545.27      560.41     56.34 o
   5   4   6      473.32      469.55     25.85 o
   6   4   6      933.33      904.93     33.96 o
   7   4   6      280.52      273.59     30.88 o
   8   4   6      328.70      258.51     24.91 o
 -10   5   6      230.17      207.10     18.94 o
  -9   5   6       67.97       71.07     10.22 o
  -8   5   6       12.44       33.18     10.38 o
  -7   5   6      227.96      243.00     12.66 o
  -6   5   6      433.56      429.78     13.04 o
  -5   5   6     1085.07     1093.13     27.45 o
  -4   5   6      234.97      235.69     10.61 o
  -3   5   6       76.98       69.97      9.19 o
  -2   5   6      292.57      297.05     11.40 o
  -1   5   6      258.27      260.82     10.86 o
   0   5   6       36.81       51.17     10.06 o
   1   5   6      149.83      140.05     11.40 o
   2   5   6      140.55      109.76     22.60 o
   3   5   6       53.09       53.89     16.01 o
   4   5   6       45.97       36.08     15.78 o
   5   5   6       35.37       47.60     18.14 o
   6   5   6       10.72       -4.83     16.10 o
   7   5   6       84.66       56.20     19.86 o
  -9   6   6      414.12      469.26     24.46 o
  -8   6   6      686.27      649.41     48.06 o
  -7   6   6      183.92      191.71     26.39 o
  -6   6   6      198.97      208.70     14.99 o
  -5   6   6      311.49      309.93     15.84 o
  -4   6   6      325.08      343.10     13.43 o
  -3   6   6      701.00      701.19     17.13 o
  -2   6   6      338.48      346.08     15.81 o
  -1   6   6     2113.87     2130.99     32.80 o
   0   6   6      755.71      711.11     31.67 o
   1   6   6        2.89        4.32     10.21 o
   2   6   6       81.15       61.57     16.58 o
   3   6   6      363.49      346.03     29.92 o
   4   6   6      947.58      882.00     35.18 o
   5   6   6      460.64      426.85     28.43 o
   6   6   6      126.66      149.81     22.33 o
  -8   7   6       61.45       81.46     13.90 o
  -7   7   6      435.31      449.21     20.74 o
  -6   7   6      142.51      152.73     12.83 o
  -5   7   6       25.20       40.58      9.50 o
  -4   7   6       49.03       51.87      9.61 o
  -3   7   6      213.93      227.75     12.54 o
  -2   7   6       12.14       -2.36      9.62 o
  -1   7   6       10.01        8.16      9.96 o
   0   7   6       85.42       90.48     13.69 o
   1   7   6       29.88       18.64     16.81 o
   2   7   6       28.11       31.19     18.01 o
   3   7   6      306.60      250.03     24.32 o
   4   7   6        7.24       19.61     26.74 o
   5   7   6       23.31       37.80     21.33 o
  -6   8   6      217.23      221.56     15.36 o
  -5   8   6      497.80      543.37     20.87 o
  -4   8   6       81.88      104.06     17.01 o
  -3   8   6      103.05      125.68     13.51 o
  -2   8   6      115.78      141.74     13.89 o
  -1   8   6      321.16      298.21     16.87 o
   0   8   6       96.42       94.03     20.25 o
   1   8   6      359.15      417.79     29.96 o
   2   8   6      348.02      411.76     30.58 o
   3   8   6      114.08      124.88     22.94 o
 -12   1   7      184.97      201.46     19.13 o
 -11   1   7      146.70      175.92     17.54 o
 -10   1   7     1093.21     1119.14     45.84 o
  -9   1   7     2245.64     2195.36     32.79 o
  -8   1   7     1866.62     1818.24     27.09 o
  -7   1   7     1598.40     1684.16     34.21 o
  -6   1   7        9.19        8.71      4.48 o
  -5   1   7        4.71        7.27      8.17 o
  -4   1   7       82.03       55.53      3.69 o
  -3   1   7     7424.81     7846.27     86.22 o
  -2   1   7     6114.01     6275.07     65.23 o
  -1   1   7     3839.77     4076.55     40.30 o
   0   1   7     2777.01     2922.83     30.47 o
   1   1   7      113.02      108.79      5.98 o
   2   1   7     1609.47     1637.92     25.10 o
   3   1   7        7.04       25.82      9.97 o
   4   1   7     1788.74     1675.16     28.28 o
   5   1   7     2059.94     1957.30     33.00 o
   6   1   7      621.61      551.91     29.87 o
   7   1   7      282.01      321.57     21.83 o
   8   1   7       18.72       15.08     11.58 o
   9   1   7       21.57       68.75     26.10 o
 -11   2   7       46.86       28.61     13.23 o
 -10   2   7      403.59      427.77     39.79 o
  -9   2   7      450.04      395.28     20.00 o
  -8   2   7       64.00       68.63      7.92 o
  -7   2   7      404.67      408.31     12.10 o
  -6   2   7      126.78      139.11      7.46 o
  -5   2   7      120.64      112.39      5.63 o
  -4   2   7     1467.82     1570.72     32.16 o
  -3   2   7       90.43      118.33      6.96 o
  -2   2   7     1630.60     1786.85     23.31 o
  -1   2   7     1925.85     2013.59     41.26 o
   0   2   7      555.35      575.38     10.26 o
   1   2   7     2114.07     2084.75     28.55 o
   2   2   7       23.67       12.34     11.78 o
   3   2   7     1197.33     1251.97     31.27 o
   4   2   7     1277.57     1290.23     68.43 o
   5   2   7      231.46      245.32     19.39 o
   6   2   7        6.77       -1.27     12.95 o
   7   2   7        6.04       12.70     14.53 o
   8   2   7        8.50       26.74     15.91 o
 -11   3   7      670.15      665.68     70.34 o
 -10   3   7     2926.34     2771.18     54.66 o
  -9   3   7       97.09       99.78     23.24 o
  -8   3   7      329.01      293.59     13.11 o
  -7   3   7        9.23       14.33      7.31 o
  -6   3   7      766.53      791.18     16.77 o
  -5   3   7      865.95      890.36     14.14 o
  -4   3   7     2205.01     2102.15     24.39 o
  -3   3   7     3535.80     3425.41     40.57 o
  -2   3   7     4399.29     4306.23     48.50 o
  -1   3   7      256.75      184.53      8.03 o
   0   3   7      156.72      139.42      6.07 o
   1   3   7      443.26      416.57     12.10 o
   2   3   7      958.11      928.98     27.18 o
   3   3   7      637.97      644.64     24.78 o
   4   3   7     1653.31     1617.45     39.87 o
   5   3   7      615.73      597.43     26.92 o
   6   3   7      873.10      854.16     32.53 o
   7   3   7      147.03      151.03     19.72 o
   8   3   7       59.55       60.43     19.27 o
 -10   4   7       56.55       76.51     13.87 o
  -9   4   7      310.97      312.16     37.88 o
  -8   4   7      150.77      148.78     11.23 o
  -7   4   7      230.43      269.90     14.07 o
  -6   4   7      266.29      269.66     10.19 o
  -5   4   7      121.88      129.18      8.29 o
  -4   4   7       84.84       81.29      7.13 o
  -3   4   7       14.99       29.68      6.18 o
  -2   4   7      229.97      226.98     10.26 o
  -1   4   7       88.27       79.46      7.18 o
   0   4   7       85.53       89.71      6.72 o
   1   4   7      473.80      489.89     22.63 o
   2   4   7        0.28        1.87     12.24 o
   3   4   7        8.90      -12.92     12.92 o
   4   4   7       66.04       39.86     32.15 o
   5   4   7       32.83       25.43     24.83 o
   6   4   7        8.17       14.32     16.37 o
   7   4   7        1.65       21.73     17.19 o
 -10   5   7       45.14       65.61     13.32 o
  -9   5   7      880.03      900.77     28.80 o
  -8   5   7     1093.71     1108.30     23.19 o
  -7   5   7      571.99      556.42     16.85 o
  -6   5   7        4.45        2.76      7.16 o
  -5   5   7     1781.61     1677.58     24.36 o
  -4   5   7      124.47      124.10      9.23 o
  -3   5   7      524.41      470.88     13.31 o
  -2   5   7      805.03      767.35     16.35 o
  -1   5   7     1787.50     1666.96     27.43 o
   0   5   7     2821.13     2779.04     33.06 o
   1   5   7       66.33       85.14      9.87 o
   2   5   7       96.32      117.58     24.19 o
   3   5   7      501.52      499.89     33.42 o
   4   5   7      567.95      591.70     29.35 o
   5   5   7      733.39      738.60     32.57 o
   6   5   7      242.96      194.40     23.24 o
   7   5   7      221.60      200.00     24.78 o
  -9   6   7       11.85        5.22     13.42 o
  -8   6   7        0.78        6.84      9.71 o
  -7   6   7      231.64      222.24     13.24 o
  -6   6   7        0.70       -1.22     10.50 o
  -5   6   7      110.46      125.73     13.78 o
  -4   6   7      381.60      384.98     14.31 o
  -3   6   7       41.22       32.49      8.66 o
  -2   6   7      166.78      172.84     10.93 o
  -1   6   7      443.73      423.66     16.80 o
   0   6   7       11.03       14.32     16.28 o
   1   6   7      495.07      422.98     38.51 o
   2   6   7      304.44      311.22     23.70 o
   3   6   7      568.06      552.00     29.37 o
   4   6   7      384.36      326.68     25.69 o
   5   6   7        9.15       -3.43     16.84 o
   6   6   7      155.03      198.18     25.05 o
  -7   7   7      354.60      397.43     19.63 o
  -6   7   7      526.92      562.30     25.25 o
  -5   7   7      190.74      210.00     12.77 o
  -4   7   7      128.92      138.40     11.44 o
  -3   7   7      224.54      248.78     14.08 o
  -2   7   7       28.79       43.22     10.82 o
  -1   7   7      665.48      731.73     24.78 o
   0   7   7      465.54      495.99     21.65 o
   1   7   7      647.99      675.55     32.87 o
   2   7   7      405.73      428.11     29.21 o
   3   7   7      190.87      144.09     21.43 o
   4   7   7       96.77      111.50     33.10 o
  -5   8   7      259.87      252.77     17.00 o
  -4   8   7      480.06      498.68     20.02 o
  -3   8   7       37.04       30.31     16.08 o
  -2   8   7       17.31       25.43     14.33 o
  -1   8   7      871.45      867.43     29.12 o
   0   8   7      376.59      405.27     29.51 o
   1   8   7        1.12      -18.13     18.13 o
   2   8   7      212.13      199.91     51.88 o
 -12   0   8     1031.42     1021.11     47.75 o
 -11   0   8      350.36      317.66     29.92 o
 -10   0   8      358.36      404.88     30.56 o
  -9   0   8      353.86      360.95     26.74 o
  -8   0   8      690.97      654.43     31.19 o
  -7   0   8      303.11      334.85     23.55 o
  -6   0   8     1147.31     1157.98     36.29 o
  -5   0   8     5717.99     5868.21    119.68 o
  -4   0   8     4560.27     4643.38     96.13 o
  -3   0   8     6117.44     6474.62    110.45 o
  -2   0   8       14.49       26.50      5.20 o
  -1   0   8       66.88       86.18      7.30 o
   0   0   8        6.85       16.68      8.47 o
   1   0   8      100.40       85.29     10.40 o
   2   0   8     8234.66     8384.32    132.07 o
   3   0   8     3564.34     3396.91     82.12 o
   4   0   8     3233.42     3068.70     61.43 o
   5   0   8      263.48      289.66     18.19 o
   6   0   8        7.09        4.38     11.68 o
   7   0   8        8.81       19.15     12.82 o
   8   0   8      116.44      124.14     25.46 o
 -12   1   8        3.18       24.79     13.41 o
 -11   1   8       94.82       84.47     14.17 o
 -10   1   8        6.54       -5.79     18.78 o
  -9   1   8      259.56      233.45     16.19 o
  -8   1   8      696.22      686.14     14.58 o
  -7   1   8       33.97       33.42      9.00 o
  -6   1   8       98.47      106.79     10.35 o
  -5   1   8      743.37      784.57     13.44 o
  -4   1   8     1702.46     1901.37     21.24 o
  -3   1   8     1248.20     1391.82     18.65 o
  -2   1   8      105.26      114.08      6.52 o
  -1   1   8      860.52      898.19     13.68 o
   0   1   8      154.85      170.76      9.03 o
   1   1   8       59.18       72.81      5.83 o
   2   1   8       20.76       27.25      6.78 o
   3   1   8     1011.35     1020.25     20.30 o
   4   1   8      360.44      311.24     14.69 o
   5   1   8     1015.22      944.82     22.26 o
   6   1   8       81.46      105.96     15.94 o
   7   1   8        7.55       23.18     44.24 o
   8   1   8        9.43       17.72     13.38 o
 -11   2   8      851.04      915.23     31.26 o
 -10   2   8      937.57     1019.35     30.81 o
  -9   2   8      420.85      430.84     20.69 o
  -8   2   8      365.84      344.14     32.47 o
  -7   2   8     1306.20     1291.93     37.30 o
  -6   2   8     1306.25     1352.51     20.93 o
  -5   2   8     3071.22     3037.93     46.95 o
  -4   2   8     3321.85     3131.95     36.16 o
  -3   2   8     4949.07     5119.34     55.85 o
  -2   2   8     3107.85     3273.24     37.91 o
  -1   2   8      701.97      816.79     13.10 o
   0   2   8      125.24      142.21      6.07 o
   1   2   8     1463.89     1433.70     18.65 o
   2   2   8     2718.26     2606.46     78.62 o
   3   2   8     2775.02     2656.45     51.10 o
   4   2   8      666.02      654.91     28.33 o
   5   2   8     1825.55     1750.13     42.59 o
   6   2   8        5.32        0.25     24.51 o
   7   2   8      116.88      124.58     19.03 o
   8   2   8       21.53       61.92     18.13 o
 -11   3   8       32.05       45.36     13.87 o
 -10   3   8       12.66       46.19     13.05 o
  -9   3   8      682.69      671.72     25.43 o
  -8   3   8       77.48       70.84      8.39 o
  -7   3   8      221.76      226.70     11.11 o
  -6   3   8      510.08      520.98     11.89 o
  -5   3   8       62.49       68.93      6.09 o
  -4   3   8       14.62       13.10      6.11 o
  -3   3   8      379.00      440.55     12.11 o
  -2   3   8      150.78      148.42      7.99 o
  -1   3   8      346.66      374.42      9.55 o
   0   3   8       52.68       61.08      9.87 o
   1   3   8      697.55      730.91     16.41 o
   2   3   8      396.42      403.83     22.28 o
   3   3   8        4.51        6.23     13.29 o
   4   3   8        9.18       35.32     14.21 o
   5   3   8      268.58      281.53     38.83 o
   6   3   8      136.62      149.29     19.40 o
   7   3   8       14.07       19.55     16.81 o
   8   3   8      246.64      236.70     24.28 o
 -10   4   8     1274.36     1223.78     39.79 o
  -9   4   8      344.31      323.78     28.97 o
  -8   4   8        5.88       -7.67      7.67 o
  -7   4   8       38.37       54.26      8.26 o
  -6   4   8       86.01       87.28      7.61 o
  -5   4   8     4450.80     4215.10     44.18 o
  -4   4   8     3362.47     3275.64     36.20 o
  -3   4   8     4026.45     3744.42     45.58 o
  -2   4   8     1128.32     1031.90     21.32 o
  -1   4   8      419.88      395.76     12.03 o
   0   4   8       47.39       59.16      6.45 o
   1   4   8        3.91       20.90      6.56 o
   2   4   8      182.04      182.43     18.00 o
   3   4   8     1636.46     1565.68     75.12 o
   4   4   8     1305.84     1283.69     42.02 o
   5   4   8      621.18      639.75     30.42 o
   6   4   8      300.42      319.95     25.53 o
   7   4   8      112.78      137.40     21.64 o
 -10   5   8      386.01      432.51     39.55 o
  -9   5   8      714.23      690.62     24.68 o
  -8   5   8       69.49       76.26     10.47 o
  -7   5   8       41.80       44.55      8.93 o
  -6   5   8     1072.36     1064.45     18.97 o
  -5   5   8        7.91        0.40      7.43 o
  -4   5   8       64.90       74.50      8.36 o
  -3   5   8      219.31      218.29     10.22 o
  -2   5   8      796.94      807.20     24.01 o
  -1   5   8      215.56      205.80     12.00 o
   0   5   8      723.64      665.95     18.90 o
   1   5   8      157.33      141.37     19.42 o
   2   5   8      220.28      209.81     35.01 o
   3   5   8       61.56       94.27     30.24 o
   4   5   8       17.82       22.08     16.87 o
   5   5   8       64.89       53.07     18.66 o
   6   5   8        4.27       29.69     18.22 o
  -9   6   8       69.45       49.48     15.86 o
  -8   6   8      566.18      536.50     19.66 o
  -7   6   8      142.05      151.91     10.96 o
  -6   6   8      361.32      401.33     14.33 o
  -5   6   8      963.59      942.94     19.42 o
  -4   6   8      874.78      839.02     21.17 o
  -3   6   8      239.25      246.11     15.13 o
  -2   6   8      201.97      214.62     14.24 o
  -1   6   8       64.63       65.38     10.57 o
   0   6   8     1147.77     1169.21     26.93 o
   1   6   8       54.68       74.61     18.19 o
   2   6   8      431.38      432.88     40.11 o
   3   6   8      883.08      839.18     46.79 o
   4   6   8      658.15      650.95     51.25 o
   5   6   8      127.31      127.93     21.85 o
  -7   7   8       44.28       71.43     12.31 o
  -6   7   8      114.10      150.11     16.67 o
  -5   7   8      313.17      325.02     14.79 o
  -4   7   8       48.59       32.13      9.69 o
  -3   7   8      160.32      172.73     11.96 o
  -2   7   8      108.82      127.04     12.96 o
  -1   7   8      155.85      145.73     14.96 o
   0   7   8       56.73       68.52     18.60 o
   1   7   8      113.36      137.07     21.41 o
   2   7   8      118.36      125.78     21.33 o
   3   7   8        2.90       -3.86     19.26 o
   4   7   8       84.84       81.87     24.19 o
  -5   8   8       50.89       43.32     15.90 o
  -4   8   8      106.55      148.26     17.48 o
  -3   8   8       69.62       80.75     12.48 o
  -2   8   8      274.94      338.55     26.23 o
  -1   8   8      364.92      319.93     26.61 o
   0   8   8      201.21      231.59     25.08 o
   1   8   8      129.16      142.27     23.40 o
   2   8   8      247.75      296.46     28.45 o
 -12   1   9      810.84      906.10     32.85 o
 -11   1   9      442.25      467.25     24.53 o
 -10   1   9        7.53       24.42     18.78 o
  -9   1   9      176.60      153.57     16.23 o
  -8   1   9        3.49       25.63     10.12 o
  -7   1   9     2496.49     2523.26     45.91 o
  -6   1   9     2342.54     2350.92     42.54 o
  -5   1   9     5524.01     5482.76     73.75 o
  -4   1   9     1435.75     1341.29     20.23 o
  -3   1   9     2649.50     3030.65     34.37 o
  -2   1   9      263.44      321.61      8.99 o
  -1   1   9      111.60      115.17      8.03 o
   0   1   9       61.30       43.55      5.28 o
   1   1   9     2531.55     2329.53     27.79 o
   2   1   9     1815.92     1692.62     27.26 o
   3   1   9     3208.36     3140.86     44.65 o
   4   1   9       54.48       69.26      9.70 o
   5   1   9      933.69      911.92     22.37 o
   6   1   9        4.32       21.33     18.78 o
   7   1   9      203.87      216.09     23.04 o
   8   1   9      182.39      212.81     31.19 o
 -11   2   9        0.04        4.23     11.92 o
 -10   2   9      172.26      156.03     15.53 o
  -9   2   9        0.05       -0.95     10.12 o
  -8   2   9      983.24      909.05     26.78 o
  -7   2   9      184.17      178.51     14.64 o
  -6   2   9       76.51       82.87      5.45 o
  -5   2   9      335.43      356.02     11.31 o
  -4   2   9      125.57      173.44      9.42 o
  -3   2   9        0.04        4.49      6.98 o
  -2   2   9        6.63        5.81      5.79 o
  -1   2   9       13.67       25.64      4.78 o
   0   2   9      657.58      699.77     12.45 o
   1   2   9        6.17       15.19      4.45 o
   2   2   9       45.32       52.67     12.48 o
   3   2   9      226.96      246.01     18.03 o
   4   2   9      678.33      632.23     26.10 o
   5   2   9      177.45      196.32     19.11 o
   6   2   9      240.63      239.18     21.80 o
   7   2   9        7.85        2.72     25.78 o
 -11   3   9      611.07      639.52     28.58 o
 -10   3   9      546.77      568.17     25.46 o
  -9   3   9      131.78      140.67     15.53 o
  -8   3   9       48.04       36.60     11.25 o
  -7   3   9      968.41      974.84     19.16 o
  -6   3   9     2379.32     2370.16     31.57 o
  -5   3   9     2242.24     2129.74     29.03 o
  -4   3   9     1136.59     1083.94     19.40 o
  -3   3   9      309.23      269.21     20.67 o
  -2   3   9     1097.99     1133.52     19.28 o
  -1   3   9      207.47      188.46      9.86 o
   0   3   9     1409.12     1359.07     18.51 o
   1   3   9     2275.31     2179.77     45.48 o
   2   3   9     2264.28     2109.97     44.86 o
   3   3   9       90.02       77.70     15.88 o
   4   3   9       21.74       37.17     23.55 o
   5   3   9      170.42      179.62     24.51 o
   6   3   9      225.50      220.88     22.03 o
   7   3   9      486.64      503.49     30.13 o
 -10   4   9      172.07      182.56     17.94 o
  -9   4   9        2.55        1.20     12.41 o
  -8   4   9      757.84      703.62     22.88 o
  -7   4   9      336.80      335.10     17.39 o
  -6   4   9      459.05      474.21     12.59 o
  -5   4   9     1964.16     2005.61     26.18 o
  -4   4   9     1003.40      953.53     22.08 o
  -3   4   9      373.33      390.27     13.79 o
  -2   4   9       28.12       16.64      7.47 o
  -1   4   9      636.74      622.82     13.14 o
   0   4   9     1334.32     1302.43     19.61 o
   1   4   9      302.57      304.58     12.30 o
   2   4   9      161.24      172.82     27.37 o
   3   4   9      643.49      618.47     62.39 o
   4   4   9      111.15       93.28     17.66 o
   5   4   9       34.85       68.12     18.13 o
   6   4   9       63.68       46.82     18.37 o
   7   4   9        8.37        5.73     29.92 o
 -10   5   9      222.57      270.57     19.20 o
  -9   5   9      715.12      674.37     25.19 o
  -8   5   9      996.24      958.97     27.31 o
  -7   5   9      516.15      497.82     15.15 o
  -6   5   9       40.39       20.46     12.47 o
  -5   5   9     1019.16     1010.47     18.92 o
  -4   5   9     1142.37     1138.71     23.18 o
  -3   5   9      141.41      133.92     10.70 o
  -2   5   9      484.90      469.73     15.39 o
  -1   5   9      941.35      880.30     31.05 o
   0   5   9     1610.13     1516.65     29.58 o
   1   5   9      503.97      463.57     29.92 o
   2   5   9       81.86       68.88     16.81 o
   3   5   9     1247.40     1243.35     39.00 o
   4   5   9      295.04      291.27     40.74 o
   5   5   9      227.98      245.58     24.16 o
   6   5   9       94.51      100.64     21.08 o
  -9   6   9       51.46       62.38     14.94 o
  -8   6   9       73.93       69.24     13.45 o
  -7   6   9      166.06      162.90     10.97 o
  -6   6   9      130.60      110.32     10.40 o
  -5   6   9       49.24       68.49      9.27 o
  -4   6   9      732.18      702.51     20.30 o
  -3   6   9       28.86       33.56     10.61 o
  -2   6   9        0.31       -4.01     11.30 o
  -1   6   9       78.87       97.78     12.50 o
   0   6   9     1034.38     1007.93     56.02 o
   1   6   9       63.17       76.25     18.19 o
   2   6   9        0.32       -9.62     25.78 o
   3   6   9       78.28       85.82     20.37 o
   4   6   9      115.35      149.29     22.78 o
   5   6   9       77.36       81.88     21.08 o
  -7   7   9      421.83      532.09     17.60 o
  -6   7   9      409.59      474.91     21.64 o
  -5   7   9      380.16      400.78     16.11 o
  -4   7   9      202.94      219.58     14.06 o
  -3   7   9      229.26      251.31     15.44 o
  -2   7   9      179.01      183.80     20.77 o
  -1   7   9      107.77       94.67     19.39 o
   0   7   9      393.97      422.75     28.26 o
   1   7   9      172.38      191.66     23.38 o
   2   7   9      360.61      362.33     33.42 o
   3   7   9      121.39      154.34     23.55 o
  -5   8   9       10.26       11.82     10.40 o
  -4   8   9       37.83       64.07     10.87 o
  -3   8   9      175.97      188.41     17.68 o
  -2   8   9       11.14        7.99     32.47 o
  -1   8   9       50.80       43.30     19.43 o
   0   8   9       11.79       -1.80     18.47 o
   1   8   9      251.65      204.03     25.37 o
 -12   0  10      626.88      593.31     40.11 o
 -11   0  10       98.10       70.03     19.73 o
 -10   0  10        5.02      -14.01     14.64 o
  -9   0  10      100.85       89.76     18.46 o
  -8   0  10     2283.53     2254.85     62.39 o
  -7   0  10     3251.29     3216.76     77.67 o
  -6   0  10     3200.10     3196.38     75.76 o
  -5   0  10     1481.81     1546.31     43.93 o
  -4   0  10      100.53       83.66      9.87 o
  -3   0  10       27.66       54.17      7.67 o
  -2   0  10       39.54       24.30      5.80 o
  -1   0  10     2254.49     2245.44     34.15 o
   0   0  10     4766.71     4766.29     63.44 o
   1   0  10     4622.38     4631.77     62.31 o
   2   0  10     1267.87     1250.16     25.14 o
   3   0  10     1095.98     1067.72     28.36 o
   4   0  10      102.96      124.72     14.62 o
   5   0  10        2.36       -7.98     11.68 o
   6   0  10        8.87       18.46     18.46 o
   7   0  10      701.99      654.43     41.38 o
 -12   1  10        7.73       20.98     13.48 o
 -11   1  10      178.06      195.52     17.94 o
 -10   1  10      160.59      126.72     15.29 o
  -9   1  10        8.66        7.85     10.12 o
  -8   1  10      145.87      137.01     20.05 o
  -7   1  10        0.41       10.29     10.19 o
  -6   1  10      360.55      340.05     16.43 o
  -5   1  10      112.02      105.64      6.29 o
  -4   1  10       31.15       32.56      5.48 o
  -3   1  10        7.22       10.62      4.97 o
  -2   1  10       75.70       77.30      6.84 o
  -1   1  10      560.77      595.63     12.21 o
   0   1  10      360.19      363.06     14.41 o
   1   1  10        5.89        1.91      5.92 o
   2   1  10        1.61        0.51      8.71 o
   3   1  10      138.70      144.85     12.67 o
   4   1  10      602.96      544.36     17.54 o
   5   1  10      126.78      106.60     15.86 o
   6   1  10        0.88       11.25     22.60 o
   7   1  10       20.55        9.27     15.07 o
 -11   2  10      328.30      319.44     21.59 o
 -10   2  10      120.21      135.57     15.53 o
  -9   2  10     1849.90     1927.46     42.07 o
  -8   2  10      118.04      128.13     16.87 o
  -7   2  10     2908.95     2824.27     51.09 o
  -6   2  10     3140.68     3145.82     41.05 o
  -5   2  10      380.89      334.77     10.91 o
  -4   2  10       16.92       28.80     11.44 o
  -3   2  10       24.91       31.18      5.91 o
  -2   2  10     2552.20     2686.09     30.82 o
  -1   2  10     1593.17     1569.32     20.94 o
   0   2  10     1521.52     1415.00     19.40 o
   1   2  10     3896.88     3819.13     40.39 o
   2   2  10     1653.14     1620.54     37.88 o
   3   2  10      146.52      127.28     23.55 o
   4   2  10      253.42      249.08     20.12 o
   5   2  10      292.94      307.12     30.24 o
   6   2  10      401.59      338.19     24.56 o
   7   2  10      293.18      375.17     26.51 o
 -11   3  10       24.25       13.37     13.50 o
 -10   3  10        0.12       10.17     11.47 o
  -9   3  10       98.84      129.66     15.29 o
  -8   3  10      103.88       94.29     13.05 o
  -7   3  10       99.77      123.28     17.51 o
  -6   3  10       58.70       63.97      8.73 o
  -5   3  10      142.21      150.27      9.55 o
  -4   3  10       15.40        9.59      6.67 o
  -3   3  10        0.07        4.48      6.16 o
  -2   3  10      249.59      278.22     14.23 o
  -1   3  10      141.97      148.52      7.71 o
   0   3  10       19.89       28.22      4.96 o
   1   3  10       73.60       74.36      9.60 o
   2   3  10      224.28      241.85     19.58 o
   3   3  10       36.53       53.53     15.07 o
   4   3  10       17.20       -3.21     14.13 o
   5   3  10      292.74      268.91     23.02 o
   6   3  10        2.55        4.09     16.67 o
   7   3  10       64.46       74.78     20.12 o
 -10   4  10       46.75       23.55     13.95 o
  -9   4  10       37.30       52.04     12.09 o
  -8   4  10      400.15      426.22     48.24 o
  -7   4  10     1550.18     1546.78     21.99 o
  -6   4  10     1228.17     1191.06     23.61 o
  -5   4  10     2048.54     1999.84     50.63 o
  -4   4  10     1097.82     1016.39     20.48 o
  -3   4  10       11.99       15.29      7.26 o
  -2   4  10       13.41       31.00      6.91 o
  -1   4  10      442.83      425.84     11.77 o
   0   4  10     1815.53     1781.91     29.41 o
   1   4  10     2621.20     2561.86     36.90 o
   2   4  10      362.83      383.44     23.70 o
   3   4  10      699.41      714.38     30.88 o
   4   4  10       84.64       85.39     18.78 o
   5   4  10       34.58       45.49     17.66 o
   6   4  10       41.72       61.46     19.58 o
 -10   5  10      124.16      114.81     21.81 o
  -9   5  10       92.81       92.13     14.41 o
  -8   5  10      643.44      673.23     24.68 o
  -7   5  10     1144.43     1098.55     20.99 o
  -6   5  10        9.78        5.05      7.84 o
  -5   5  10      484.41      476.22     18.29 o
  -4   5  10     3071.68     3041.21     41.40 o
  -3   5  10        3.09       -5.50     12.34 o
  -2   5  10        0.21        3.73      7.76 o
  -1   5  10      803.25      771.23     16.75 o
   0   5  10      954.41      939.74     27.45 o
   1   5  10      314.65      268.11     22.45 o
   2   5  10      511.52      499.78     27.53 o
   3   5  10      240.53      214.94     23.87 o
   4   5  10      129.27      135.43     21.31 o
   5   5  10       84.04       80.46     20.93 o
  -8   6  10      503.28      552.15     24.14 o
  -7   6  10      622.37      594.09     16.62 o
  -6   6  10      206.75      239.76     12.15 o
  -5   6  10      503.80      516.19     18.71 o
  -4   6  10      770.64      743.86     21.86 o
  -3   6  10       11.00       10.91     12.90 o
  -2   6  10      209.07      222.00     13.82 o
  -1   6  10      187.84      197.08     13.03 o
   0   6  10      882.41      946.58     34.72 o
   1   6  10      582.49      597.92     31.05 o
   2   6  10       71.26       82.13     19.19 o
   3   6  10      346.94      394.61     29.21 o
   4   6  10      253.04      278.50     27.36 o
  -7   7  10        6.11       17.88     12.88 o
  -6   7  10       83.59       90.84     11.88 o
  -5   7  10      113.19      131.03     23.61 o
  -4   7  10       32.11       53.49     12.08 o
  -3   7  10        0.67        7.09     14.06 o
  -2   7  10      116.34      153.43     13.72 o
  -1   7  10      126.90      115.77     20.79 o
   0   7  10        0.05       10.29     21.01 o
   1   7  10       13.46       10.74     32.15 o
   2   7  10       21.37       18.27     19.19 o
  -4   8  10      459.96      615.45     48.24 o
  -3   8  10      347.52      469.98     63.66 o
  -2   8  10      175.65      206.02     34.69 o
  -1   8  10       61.08       30.35     21.01 o
 -11   1  11        2.80       22.26     12.58 o
 -10   1  11      193.78      207.65     17.54 o
  -9   1  11     1787.42     1761.09     79.89 o
  -8   1  11     3647.92     3692.71     63.47 o
  -7   1  11     1909.31     1872.11     43.29 o
  -6   1  11     2542.51     2533.75     45.46 o
  -5   1  11       56.50       62.54      3.67 o
  -4   1  11       90.63       99.44      7.02 o
  -3   1  11        8.82       10.13      5.28 o
  -2   1  11     3499.18     3608.22     39.21 o
  -1   1  11     2353.42     2304.46     28.07 o
   0   1  11     1458.78     1394.11     19.86 o
   1   1  11      906.70      883.23     19.74 o
   2   1  11      445.39      456.32     12.93 o
   3   1  11      658.80      643.29     30.98 o
   4   1  11      191.73      187.76     27.37 o
   5   1  11      292.91      311.51     47.43 o
   6   1  11      387.90      386.05     27.97 o
   7   1  11       53.82       75.07     18.64 o
 -11   2  11      261.19      240.24     19.13 o
 -10   2  11      318.79      244.14     18.46 o
  -9   2  11      130.63      115.23     14.40 o
  -8   2  11     2360.94     2248.87     45.69 o
  -7   2  11      758.88      774.45     24.53 o
  -6   2  11        6.17        0.06      5.89 o
  -5   2  11      192.83      208.02      9.67 o
  -4   2  11      698.77      706.69     16.81 o
  -3   2  11     1095.47     1066.83     18.98 o
  -2   2  11       99.66      121.13     10.42 o
  -1   2  11       46.39       65.33      8.75 o
   0   2  11     1570.76     1583.24     21.58 o
   1   2  11       85.95       85.22      6.29 o
   2   2  11        2.26       -2.17      8.91 o
   3   2  11      204.79      193.31     18.31 o
   4   2  11      134.49      127.52     18.03 o
   5   2  11      148.69      157.08     19.39 o
   6   2  11      397.65      376.84     26.31 o
 -11   3  11       83.82      111.48     34.38 o
 -10   3  11      340.66      375.73     44.88 o
  -9   3  11     1108.85     1066.19     31.26 o
  -8   3  11      941.59      956.95     29.60 o
  -7   3  11     1341.07     1292.15     24.72 o
  -6   3  11      803.45      777.14     17.59 o
  -5   3  11      146.21      163.50     12.28 o
  -4   3  11       26.72       38.37      7.35 o
  -3   3  11      784.77      737.86     16.61 o
  -2   3  11     2402.76     2344.73     30.00 o
  -1   3  11     3216.22     3204.08     36.40 o
   0   3  11     1095.14     1027.60     16.62 o
   1   3  11      600.41      572.04     28.58 o
   2   3  11       61.04       61.22     15.19 o
   3   3  11       21.73       38.78     15.07 o
   4   3  11       28.55       55.64     15.89 o
   5   3  11      817.23      787.80     33.32 o
   6   3  11     1323.04     1295.94     70.03 o
 -10   4  11       58.80       73.11     13.98 o
  -9   4  11        3.92        0.28     11.26 o
  -8   4  11       18.78       19.69     10.88 o
  -7   4  11       53.08       57.42      8.64 o
  -6   4  11      493.39      464.43     15.31 o
  -5   4  11      174.63      156.64     11.31 o
  -4   4  11        0.10       -7.36      7.69 o
  -3   4  11     1014.54      981.75     20.29 o
  -2   4  11      374.71      368.18     12.01 o
  -1   4  11        0.54       -0.76      5.78 o
   0   4  11       23.74       33.50     13.69 o
   1   4  11      289.34      332.32     24.63 o
   2   4  11      283.87      261.19     21.99 o
   3   4  11       13.53       14.90     16.13 o
   4   4  11      404.71      416.99     27.98 o
   5   4  11      248.41      248.09     25.07 o
  -9   5  11      766.96      800.05     27.66 o
  -8   5  11      732.92      735.10     30.35 o
  -7   5  11      148.95      154.86     11.97 o
  -6   5  11        9.76       26.49     10.70 o
  -5   5  11        2.93        8.72      8.78 o
  -4   5  11     3340.58     3256.75     44.01 o
  -3   5  11      271.44      249.85     12.88 o
  -2   5  11      841.33      777.04     24.63 o
  -1   5  11      667.17      636.31     18.18 o
   0   5  11      441.40      429.54     21.73 o
   1   5  11      365.31      394.40     33.42 o
   2   5  11      172.78      174.32     21.66 o
   3   5  11      300.66      285.46     25.37 o
   4   5  11      996.78      976.67     38.69 o
   5   5  11      224.10      237.47     25.90 o
  -8   6  11      151.74      128.91     16.57 o
  -7   6  11      145.87      162.04     13.78 o
  -6   6  11      162.63      159.38     13.25 o
  -5   6  11       14.69        6.52      9.09 o
  -4   6  11       50.30       23.71     10.32 o
  -3   6  11      431.02      391.62     21.50 o
  -2   6  11      211.22      251.14     18.47 o
  -1   6  11       75.75       75.35     15.04 o
   0   6  11      352.07      314.67     25.36 o
   1   6  11        9.84       -2.37     16.77 o
   2   6  11       74.71       40.76     19.54 o
   3   6  11      193.78      193.95     24.25 o
  -6   7  11      266.32      281.44     24.14 o
  -5   7  11      300.08      306.74     17.86 o
  -4   7  11       76.00       77.52     13.14 o
  -3   7  11      190.28      214.56     16.36 o
  -2   7  11      104.11      119.29     17.86 o
  -1   7  11      208.55      221.34     27.69 o
   0   7  11      278.01      272.75     26.15 o
   1   7  11      247.69      238.69     25.77 o
   2   7  11      278.45      329.05     29.21 o
 -11   0  12      344.03      360.32     32.47 o
 -10   0  12      292.79      266.74     26.74 o
  -9   0  12     1148.36     1063.76     43.93 o
  -8   0  12      673.76      605.41     32.47 o
  -7   0  12      469.20      458.35     28.01 o
  -6   0  12      467.79      492.73     27.37 o
  -5   0  12      488.99      468.97     12.44 o
  -4   0  12     1782.05     1721.23     27.55 o
  -3   0  12     2356.69     2429.29     36.06 o
  -2   0  12     3079.02     3103.03     43.52 o
  -1   0  12     1045.74     1041.70     28.81 o
   0   0  12      338.46      393.97     15.50 o
   1   0  12       94.45      120.81     11.33 o
   2   0  12      111.92      126.56     11.94 o
   3   0  12      666.65      667.94     24.51 o
   4   0  12     1382.25     1376.23     50.29 o
   5   0  12      744.36      851.78     43.93 o
   6   0  12      232.13      253.37     32.47 o
 -11   1  12       10.65       23.04     21.33 o
 -10   1  12      499.00      483.53     22.90 o
  -9   1  12      183.65      157.61     15.76 o
  -8   1  12      147.03      156.77     14.38 o
  -7   1  12     1585.04     1535.94     34.66 o
  -6   1  12      239.96      262.93     15.74 o
  -5   1  12       28.74       35.92      7.05 o
  -4   1  12       12.40       13.83      6.16 o
  -3   1  12      467.68      467.80     11.90 o
  -2   1  12       20.56       23.96      6.19 o
  -1   1  12       68.61       63.72      7.15 o
   0   1  12      331.68      346.96     11.32 o
   1   1  12      373.90      384.01     22.05 o
   2   1  12       77.27       80.59      8.40 o
   3   1  12        0.03       -3.53     12.73 o
   4   1  12       67.63       97.93     16.32 o
   5   1  12      148.71      139.95     14.89 o
   6   1  12       80.24       48.38     16.64 o
 -11   2  12      947.36      947.39     32.85 o
 -10   2  12     1677.01     1662.34     40.96 o
  -9   2  12      479.10      547.52     49.66 o
  -8   2  12      622.89      585.27     23.63 o
  -7   2  12      350.30      409.18     19.55 o
  -6   2  12     1203.64     1152.16     19.88 o
  -5   2  12      217.87      224.51     15.07 o
  -4   2  12     1595.92     1531.14     26.96 o
  -3   2  12     2382.24     2293.69     28.75 o
  -2   2  12     4118.53     4205.94     45.53 o
  -1   2  12     1652.39     1637.16     22.93 o
   0   2  12       66.91       73.10      7.05 o
   1   2  12       26.32       27.66      5.78 o
   2   2  12      322.99      310.60     20.84 o
   3   2  12      333.47      375.20     23.55 o
   4   2  12      513.45      479.24     25.81 o
   5   2  12      272.67      301.83     31.19 o
   6   2  12     1465.63     1372.02     42.49 o
 -11   3  12      114.15      122.19     18.46 o
 -10   3  12        0.47       -0.35     12.13 o
  -9   3  12       16.86       27.06     12.15 o
  -8   3  12      432.89      436.90     19.53 o
  -7   3  12       20.78       15.68      7.17 o
  -6   3  12        8.23       12.69      7.32 o
  -5   3  12       53.82       48.61      8.47 o
  -4   3  12      227.20      234.44     11.76 o
  -3   3  12       20.95       20.77      7.44 o
  -2   3  12      144.09      162.57      9.21 o
  -1   3  12       88.35       88.19      7.52 o
   0   3  12        2.14        4.14      4.91 o
   1   3  12        4.19        0.82      9.43 o
   2   3  12        9.71       19.55     14.60 o
   3   3  12       12.50        8.95     15.28 o
   4   3  12       65.98       33.62     16.94 o
   5   3  12       21.29       22.96     28.33 o
 -10   4  12      671.31      678.29     26.63 o
  -9   4  12      854.53      771.01     26.12 o
  -8   4  12     1158.79     1054.80     28.83 o
  -7   4  12      442.03      453.75     19.94 o
  -6   4  12       85.53      104.85      9.72 o
  -5   4  12       82.14       86.37      9.88 o
  -4   4  12      678.01      660.97     17.67 o
  -3   4  12      475.93      456.56     18.47 o
  -2   4  12     1681.45     1607.23     23.89 o
  -1   4  12     1603.40     1556.44     34.51 o
   0   4  12     1742.90     1665.20     30.11 o
   1   4  12      408.36      421.17     20.14 o
   2   4  12        3.40        5.57     18.78 o
   3   4  12       96.78      101.30     25.46 o
   4   4  12      247.84      241.81     24.16 o
   5   4  12      196.38      215.55     24.31 o
  -9   5  12       19.79       17.47     13.29 o
  -8   5  12        9.97       18.43     11.99 o
  -7   5  12       24.98       26.34      9.39 o
  -6   5  12      137.51       98.57     20.08 o
  -5   5  12       13.41       31.93      9.76 o
  -4   5  12       24.55       56.84     10.75 o
  -3   5  12      201.90      165.29     13.69 o
  -2   5  12      315.73      281.52     11.65 o
  -1   5  12        1.30        6.89     13.41 o
   0   5  12       46.23       70.36     14.61 o
   1   5  12       12.42       28.32     26.10 o
   2   5  12      150.02      135.67     21.08 o
   3   5  12        0.18       -0.64     27.37 o
   4   5  12       31.92       47.38     24.83 o
  -8   6  12      310.14      365.32     21.85 o
  -7   6  12      339.21      335.23     16.55 o
  -6   6  12       42.56       53.61     12.17 o
  -5   6  12      219.80      226.77     14.40 o
  -4   6  12      816.46      837.47     26.74 o
  -3   6  12      487.65      464.95     23.22 o
  -2   6  12       25.15       26.71     24.00 o
  -1   6  12      481.09      464.47     23.98 o
   0   6  12       82.82       97.86     20.00 o
   1   6  12      433.29      439.50     29.17 o
   2   6  12       52.36       69.38     47.75 o
   3   6  12      215.80      250.85     27.22 o
  -6   7  12        0.66        7.14     14.30 o
  -5   7  12      125.12      148.67     19.74 o
  -4   7  12      262.36      281.28     17.26 o
  -3   7  12       97.95       91.39     16.67 o
  -2   7  12        5.13       25.04     15.00 o
  -1   7  12      113.44      123.62     49.66 o
   0   7  12      178.04      189.58     32.79 o
   1   7  12       12.52        6.25     19.26 o
 -11   1  13     1424.58     1416.72     60.80 o
 -10   1  13     1862.95     1850.88     58.25 o
  -9   1  13      615.08      647.91     25.21 o
  -8   1  13      180.18      169.29     24.83 o
  -7   1  13      488.63      494.38     28.65 o
  -6   1  13      398.88      388.69     10.88 o
  -5   1  13     1198.26     1233.53     16.75 o
  -4   1  13     3064.92     2988.31     30.28 o
  -3   1  13     2985.06     2982.35     34.26 o
  -2   1  13     1968.04     2021.94     29.23 o
  -1   1  13      351.97      383.22     13.94 o
   0   1  13        3.75       12.41      6.85 o
   1   1  13       25.48       29.96      7.39 o
   2   1  13     1074.41     1081.14     23.82 o
   3   1  13      909.96      946.58     48.70 o
   4   1  13     1293.87     1361.23     30.73 o
   5   1  13       23.44       34.30     27.06 o
 -11   2  13        4.60        8.77     13.27 o
 -10   2  13       59.73       71.40     13.93 o
  -9   2  13      123.66      153.80     15.94 o
  -8   2  13      454.10      412.36     21.38 o
  -7   2  13      567.02      563.99     22.97 o
  -6   2  13     2150.75     2083.71     29.28 o
  -5   2  13      723.08      755.25     16.80 o
  -4   2  13      237.56      257.62     13.05 o
  -3   2  13      222.15      227.91     15.72 o
  -2   2  13      524.42      530.31     20.11 o
  -1   2  13      681.24      652.19     14.67 o
   0   2  13       28.53       24.58      6.90 o
   1   2  13        0.54       32.63     11.39 o
   2   2  13      575.64      588.05     26.61 o
   3   2  13       74.35       72.15     16.67 o
   4   2  13       15.67       29.15     20.69 o
   5   2  13        8.34       -2.64     16.20 o
 -10   3  13     1173.96     1164.60     35.56 o
  -9   3  13      551.41      533.13     22.47 o
  -8   3  13      455.19      438.36     19.82 o
  -7   3  13       91.55       80.32     13.33 o
  -6   3  13      148.52      176.42     11.12 o
  -5   3  13      441.15      431.69     14.41 o
  -4   3  13      566.87      542.96     15.85 o
  -3   3  13     1608.03     1568.21     23.91 o
  -2   3  13     1429.21     1366.40     21.92 o
  -1   3  13      867.50      850.67     16.52 o
   0   3  13       37.12       35.00     10.49 o
   1   3  13      322.07      324.35     15.55 o
   2   3  13      267.64      297.05     28.33 o
   3   3  13      325.22      324.99     24.00 o
   4   3  13      181.25      181.97     33.10 o
   5   3  13      313.64      326.02     26.10 o
 -10   4  13        3.81       22.76     13.23 o
  -9   4  13      345.05      331.24     20.12 o
  -8   4  13        1.86        0.62     12.01 o
  -7   4  13      283.96      267.08     13.39 o
  -6   4  13      105.05      106.08     10.20 o
  -5   4  13       93.29      115.38     10.65 o
  -4   4  13        9.65       20.11      8.39 o
  -3   4  13       43.85       58.66      8.26 o
  -2   4  13      547.55      577.20     15.49 o
  -1   4  13      213.21      217.11     14.64 o
   0   4  13       51.33       46.37     13.97 o
   1   4  13      476.80      489.57     23.32 o
   2   4  13      148.33      134.26     20.00 o
   3   4  13        4.93        3.97     16.84 o
   4   4  13       61.29       25.72     18.01 o
  -9   5  13      374.65      390.20     22.13 o
  -8   5  13      121.34      147.22     19.77 o
  -7   5  13       24.33       26.67      9.96 o
  -6   5  13      206.61      182.56     14.72 o
  -5   5  13      242.54      307.98     15.05 o
  -4   5  13     2318.09     2214.80     34.93 o
  -3   5  13     1297.82     1256.13     22.27 o
  -2   5  13        7.31       13.35     11.29 o
  -1   5  13       82.43       85.73     15.37 o
   0   5  13       53.86       68.84     15.22 o
   1   5  13      323.95      353.91     26.15 o
   2   5  13      493.41      514.19     38.20 o
   3   5  13       92.58      100.21     21.31 o
  -7   6  13       20.01       23.47     10.55 o
  -6   6  13      718.18      644.87     21.08 o
  -5   6  13       84.53       91.00     12.08 o
  -4   6  13        1.03        3.59     13.32 o
  -3   6  13      948.24      920.00     30.87 o
  -2   6  13       20.05       -3.86     13.72 o
  -1   6  13      196.19      208.55     29.80 o
   0   6  13       22.90       58.91     24.51 o
   1   6  13      471.79      457.50     40.11 o
   2   6  13      372.82      385.65     30.90 o
  -5   7  13      184.02      185.25     19.13 o
  -4   7  13      359.26      362.14     23.04 o
  -3   7  13      402.51      461.39     25.67 o
  -2   7  13      169.39      166.13     19.54 o
  -1   7  13       74.61       42.75     34.06 o
 -11   0  14      249.04      283.29     30.56 o
 -10   0  14      168.93      213.26     26.74 o
  -9   0  14      340.32      299.20     27.37 o
  -8   0  14       53.07       24.19     15.28 o
  -7   0  14      599.92      537.93     31.19 o
  -6   0  14     1344.50     1400.53     46.47 o
  -5   0  14     5563.56     5629.50     71.68 o
  -4   0  14      448.59      477.73     16.74 o
  -3   0  14      645.03      665.80     18.03 o
  -2   0  14       10.30       17.61     10.25 o
  -1   0  14       91.04       96.30     10.65 o
   0   0  14      218.18      235.65     14.36 o
   1   0  14      447.72      466.50     18.42 o
   2   0  14     1497.95     1565.23     31.88 o
   3   0  14     1601.68     1508.75     55.38 o
   4   0  14      526.39      539.84     38.20 o
   5   0  14       24.63       52.20     22.28 o
 -11   1  14      182.19      168.36     18.23 o
 -10   1  14       21.03       23.24     12.60 o
  -9   1  14       36.27       43.93     12.60 o
  -8   1  14      716.11      634.46     25.15 o
  -7   1  14      967.00      898.51     28.33 o
  -6   1  14        3.89       24.88      9.77 o
  -5   1  14     1525.34     1469.44     19.42 o
  -4   1  14        0.06        1.64      5.16 o
  -3   1  14      213.35      214.31      9.22 o
  -2   1  14       20.57       13.75      7.00 o
  -1   1  14      169.59      171.77     10.06 o
   0   1  14       39.62       38.12      7.79 o
   1   1  14      479.19      451.76     13.35 o
   2   1  14      172.52      187.23     17.99 o
   3   1  14       89.61      100.68     13.49 o
   4   1  14        4.86       -9.63     11.96 o
   5   1  14       64.16       56.34     19.73 o
 -11   2  14      448.79      485.42     26.76 o
 -10   2  14       24.49       29.28     13.50 o
  -9   2  14      141.16      106.13     14.83 o
  -8   2  14      359.70      321.95     23.52 o
  -7   2  14      792.89      788.81     23.63 o
  -6   2  14     3686.47     3618.77     44.46 o
  -5   2  14     3460.51     3397.94     42.35 o
  -4   2  14      461.02      453.77     17.65 o
  -3   2  14        5.40       13.67      7.07 o
  -2   2  14       73.06       78.51      8.24 o
  -1   2  14      253.20      266.45     14.03 o
   0   2  14      331.64      331.05     11.53 o
   1   2  14     1360.31     1384.00     27.87 o
   2   2  14     2022.61     2053.85     72.57 o
   3   2  14      564.95      560.24     28.37 o
   4   2  14       45.85       19.91     16.20 o
   5   2  14       33.06       10.19     27.37 o
 -10   3  14       18.21       36.92     13.02 o
  -9   3  14       46.32       44.78     12.66 o
  -8   3  14       76.02       62.52     11.79 o
  -7   3  14        2.36        2.29     10.37 o
  -6   3  14      212.08      187.19     11.13 o
  -5   3  14      160.95      166.84     10.94 o
  -4   3  14       22.77       17.60      7.82 o
  -3   3  14        5.27       12.48      7.13 o
  -2   3  14        1.41       -1.86      7.01 o
  -1   3  14       24.35       23.80      6.57 o
   0   3  14      257.26      239.61     15.90 o
   1   3  14       41.71       47.84     11.40 o
   2   3  14      167.93      205.88     31.51 o
   3   3  14      215.63      187.89     21.26 o
   4   3  14        0.68      -16.45     16.48 o
  -9   4  14      256.40      255.39     18.99 o
  -8   4  14      141.15      140.54     15.21 o
  -7   4  14      543.47      545.14     22.11 o
  -6   4  14      412.14      448.74     16.15 o
  -5   4  14      478.02      483.21     16.83 o
  -4   4  14      646.73      632.07     18.19 o
  -3   4  14      903.32      876.73     18.63 o
  -2   4  14      195.11      196.98     10.48 o
  -1   4  14      210.10      216.00     14.74 o
   0   4  14      236.53      234.81     15.12 o
   1   4  14      282.04      305.57     20.42 o
   2   4  14      330.22      315.87     25.39 o
   3   4  14        7.54       18.35     35.65 o
  -8   5  14      105.82      131.31     25.25 o
  -7   5  14      328.86      293.33     18.75 o
  -6   5  14      350.50      322.77     17.93 o
  -5   5  14       68.61       77.38     14.43 o
  -4   5  14       46.61       64.37     18.03 o
  -3   5  14      631.25      693.87     17.74 o
  -2   5  14       31.11       32.22     13.94 o
  -1   5  14        6.93      -12.86     12.86 o
   0   5  14       65.01      100.54     16.57 o
   1   5  14       55.35       77.28     19.40 o
   2   5  14      107.95      109.14     38.51 o
  -7   6  14      105.24       87.07     18.72 o
  -6   6  14      182.91      160.80     14.06 o
  -5   6  14      250.74      298.04     17.49 o
  -4   6  14      528.94      549.87     21.09 o
  -3   6  14      731.22      786.60     29.68 o
  -2   6  14        4.00      -11.41     22.95 o
  -1   6  14      109.50      119.78     20.53 o
   0   6  14      200.49      166.87     23.31 o
   1   6  14      194.72      209.10     25.69 o
 -11   1  15      128.81      120.60     21.01 o
 -10   1  15       37.85       40.62     13.72 o
  -9   1  15       34.92       36.72     15.92 o
  -8   1  15      211.52      239.45     17.78 o
  -7   1  15      983.38      966.87     27.64 o
  -6   1  15     1407.45     1436.70     34.09 o
  -5   1  15     5209.45     5196.25     48.13 o
  -4   1  15      179.67      199.30      8.51 o
  -3   1  15      155.51      162.81      9.80 o
  -2   1  15       38.87       36.95     11.67 o
  -1   1  15      359.56      376.54     11.59 o
   0   1  15      385.27      365.19     16.52 o
   1   1  15      615.03      625.90     17.41 o
   2   1  15      780.47      777.09     32.21 o
   3   1  15      814.13      796.52     25.36 o
   4   1  15      102.21      139.66     19.79 o
 -10   2  15      109.46      108.07     15.98 o
  -9   2  15      155.42      154.89     17.96 o
  -8   2  15      114.20      124.60     14.06 o
  -7   2  15      299.60      267.18     16.02 o
  -6   2  15       17.69       25.69     10.09 o
  -5   2  15        0.78       -1.32      8.66 o
  -4   2  15      394.53      380.45     12.90 o
  -3   2  15       68.10       80.12      9.86 o
  -2   2  15      277.15      303.31     12.37 o
  -1   2  15      105.87      122.22     12.28 o
   0   2  15      502.43      504.23     18.87 o
   1   2  15        3.47       -2.16      9.97 o
   2   2  15       36.85       40.11     16.23 o
   3   2  15      170.05      172.80     20.64 o
   4   2  15      112.66      119.61     20.18 o
 -10   3  15      111.99      116.55     15.94 o
  -9   3  15      231.97      222.48     17.51 o
  -8   3  15      215.59      244.05     17.39 o
  -7   3  15     1637.78     1620.40     34.94 o
  -6   3  15      641.13      640.97     17.61 o
  -5   3  15      382.82      369.91     17.93 o
  -4   3  15      195.02      180.68     14.63 o
  -3   3  15      127.32      136.91      9.85 o
  -2   3  15      544.40      490.85     14.51 o
  -1   3  15      551.11      545.54     19.52 o
   0   3  15      646.45      642.57     22.88 o
   1   3  15      401.44      447.89     19.13 o
   2   3  15      358.46      337.00     25.19 o
   3   3  15       16.64       25.21     17.07 o
  -9   4  15      206.58      267.90     19.54 o
  -8   4  15       64.84       44.06     13.47 o
  -7   4  15      100.33      113.72     25.00 o
  -6   4  15       89.74       82.23     10.43 o
  -5   4  15      563.48      535.90     27.35 o
  -4   4  15      178.23      188.85     11.63 o
  -3   4  15       30.51       35.21      8.36 o
  -2   4  15       83.43       74.63     13.30 o
  -1   4  15      139.64      165.26     14.42 o
   0   4  15      180.80      185.96     17.70 o
   1   4  15       64.98       38.62     18.13 o
   2   4  15       91.21       84.51     20.33 o
  -8   5  15      369.78      414.68     24.22 o
  -7   5  15      268.20      251.05     18.40 o
  -6   5  15      587.12      586.06     22.75 o
  -5   5  15      711.05      808.79     22.21 o
  -4   5  15       87.45      116.62     14.27 o
  -3   5  15      748.68      734.69     34.00 o
  -2   5  15       84.95       81.30     17.00 o
  -1   5  15      169.09      178.18     18.72 o
   0   5  15      451.26      455.41     24.89 o
   1   5  15      498.10      519.17     31.79 o
  -6   6  15        0.03        7.93     10.95 o
  -5   6  15       78.58       70.53     11.86 o
  -4   6  15      243.89      256.54     21.18 o
  -3   6  15      107.02       72.08     17.59 o
  -2   6  15      200.14      185.03     19.85 o
  -1   6  15      532.65      500.95     26.69 o
 -10   0  16      455.15      478.09     36.29 o
  -9   0  16      806.60      716.18     39.47 o
  -8   0  16     1467.53     1367.42     50.93 o
  -7   0  16      134.32      135.46     26.42 o
  -6   0  16      250.16      304.24     59.52 o
  -5   0  16     1066.07     1120.45     44.41 o
  -4   0  16      355.58      370.89     18.85 o
  -3   0  16        5.54        6.84     11.52 o
  -2   0  16     1324.56     1355.99     28.17 o
  -1   0  16     1080.68     1085.37     25.21 o
   0   0  16      676.51      727.14     51.88 o
   1   0  16      116.26      166.88     15.48 o
   2   0  16        1.83       24.19     18.46 o
   3   0  16      621.88      693.26     43.29 o
 -10   1  16       24.49       38.54     13.48 o
  -9   1  16        4.98        3.28     11.47 o
  -8   1  16       74.76       70.91     12.71 o
  -7   1  16       12.92       10.86     13.19 o
  -6   1  16       49.87       57.70     10.18 o
  -5   1  16     1397.96     1359.67     18.93 o
  -4   1  16       26.42       37.27      8.16 o
  -3   1  16      106.06      105.14      9.02 o
  -2   1  16       42.86       37.92      7.57 o
  -1   1  16       34.80       20.27      6.91 o
   0   1  16        2.56        0.41      8.87 o
   1   1  16       19.99       19.73      9.25 o
   2   1  16       38.47       25.14     13.43 o
   3   1  16      171.53      161.81     19.58 o
 -10   2  16      185.85      187.45     17.51 o
  -9   2  16     1191.20     1156.23     31.55 o
  -8   2  16     1505.44     1487.25     47.15 o
  -7   2  16     3409.88     3160.47     59.16 o
  -6   2  16       21.39       30.36     15.05 o
  -5   2  16       12.10       21.88      6.22 o
  -4   2  16      520.30      493.42     17.50 o
  -3   2  16      117.56      116.74      9.95 o
  -2   2  16     1086.19     1044.21     20.48 o
  -1   2  16     3078.62     3050.19     37.95 o
   0   2  16     2216.85     2181.07     36.97 o
   1   2  16      166.24      200.40     14.89 o
   2   2  16        3.05       -2.56     25.15 o
   3   2  16      104.38       86.43     21.33 o
  -9   3  16      268.60      291.79     19.51 o
  -8   3  16        3.60       23.17     11.58 o
  -7   3  16      162.31      176.71     15.49 o
  -6   3  16      131.88      140.88     19.10 o
  -5   3  16       58.52       58.04     10.22 o
  -4   3  16        2.79       -0.01      7.70 o
  -3   3  16      403.85      392.20     14.18 o
  -2   3  16       73.20       81.01     12.30 o
  -1   3  16       33.66       39.15     14.70 o
   0   3  16       92.78       91.55     13.13 o
   1   3  16        0.31       27.23     11.34 o
   2   3  16       47.02       55.25     23.24 o
  -8   4  16      809.73      768.79     27.66 o
  -7   4  16      790.69      779.60     31.45 o
  -6   4  16      208.98      231.54     16.67 o
  -5   4  16        4.35       11.82     10.26 o
  -4   4  16        5.30       -7.57     12.93 o
  -3   4  16      354.29      344.57     14.03 o
  -2   4  16      489.19      547.99     20.74 o
  -1   4  16      846.95      870.98     28.79 o
   0   4  16      538.66      505.28     24.92 o
   1   4  16      301.01      302.90     26.74 o
  -7   5  16        4.67       17.71     12.33 o
  -6   5  16      221.38      253.06     15.02 o
  -5   5  16      174.19      191.61     20.40 o
  -4   5  16       26.05       36.34     13.12 o
  -3   5  16       74.76       83.62     21.06 o
  -2   5  16       94.63      109.18     17.18 o
  -1   5  16      132.13      142.54     18.42 o
   0   5  16       18.78       31.37     30.65 o
 -10   1  17     1021.11      993.19     34.21 o
  -9   1  17     1043.07     1088.82     30.62 o
  -8   1  17      423.33      446.63     21.43 o
  -7   1  17      110.07      100.97     12.29 o
  -6   1  17        8.04        3.63      9.28 o
  -5   1  17      677.68      697.60     16.73 o
  -4   1  17      872.25      876.24     15.92 o
  -3   1  17      173.27      186.94      9.41 o
  -2   1  17      986.09     1024.35     17.87 o
  -1   1  17      541.48      570.23     21.26 o
   0   1  17      360.77      368.39     15.33 o
   1   1  17       44.22       73.99     13.48 o
   2   1  17       21.92       48.05     15.74 o
  -9   2  17       23.66       -0.87     11.69 o
  -8   2  17      235.02      234.76     17.65 o
  -7   2  17      406.45      357.75     19.14 o
  -6   2  17      152.08      150.14     13.01 o
  -5   2  17      531.86      536.05     19.41 o
  -4   2  17      179.55      175.40     10.98 o
  -3   2  17      167.24      163.50     11.96 o
  -2   2  17       35.85       39.99      8.56 o
  -1   2  17        1.90       -1.68     10.86 o
   0   2  17      377.04      348.94     20.67 o
   1   2  17       10.42       26.87     11.82 o
   2   2  17       97.14       65.64     21.96 o
  -9   3  17      945.01      941.16     29.93 o
  -8   3  17      652.36      667.59     25.76 o
  -7   3  17      582.89      563.70     22.97 o
  -6   3  17      296.44      272.17     17.60 o
  -5   3  17       58.82       74.99      9.18 o
  -4   3  17      131.43      159.71     12.08 o
  -3   3  17      410.78      423.10     15.14 o
  -2   3  17      896.46      949.10     33.81 o
  -1   3  17      404.41      412.35     20.58 o
   0   3  17      381.82      378.94     19.04 o
   1   3  17       58.29       69.70     15.64 o
  -8   4  17      214.69      226.38     28.45 o
  -7   4  17       43.44       45.76     15.32 o
  -6   4  17        4.94       15.61     11.44 o
  -5   4  17      113.64      130.78     23.52 o
  -4   4  17      121.23      130.88     11.28 o
  -3   4  17      185.44      160.24     15.46 o
  -2   4  17        0.23      -11.27     11.27 o
  -1   4  17      330.85      341.24     22.62 o
   0   4  17       48.25       70.65     15.80 o
  -6   5  17       66.37       70.23     17.36 o
  -5   5  17      163.25      182.48     12.93 o
  -4   5  17       35.94       27.51     17.73 o
  -3   5  17      242.02      235.88     20.46 o
  -2   5  17      433.65      439.64     25.14 o
  -9   0  18      913.01      944.72     45.84 o
  -8   0  18       77.40       73.10     17.19 o
  -7   0  18      211.82      163.57     20.88 o
  -6   0  18       10.43      -13.39     13.39 o
  -5   0  18      942.61     1075.73     75.12 o
  -4   0  18     5242.07     5278.73    110.89 o
  -3   0  18       15.17       25.99     10.05 o
  -2   0  18      647.29      690.79     21.75 o
  -1   0  18       34.98       53.57     11.23 o
   0   0  18       13.67        7.85      9.99 o
   1   0  18        1.50        7.17     19.42 o
  -9   1  18        6.87        6.85     12.16 o
  -8   1  18        7.06        9.76     11.29 o
  -7   1  18       49.72       54.43     12.40 o
  -6   1  18        1.58       -8.54      9.22 o
  -5   1  18       12.78        1.00      9.55 o
  -4   1  18      114.41      118.71      8.78 o
  -3   1  18      348.18      321.67     17.58 o
  -2   1  18       75.24       87.52      9.92 o
  -1   1  18       49.22       35.02      8.67 o
   0   1  18       31.07       33.51     11.06 o
   1   1  18       31.08       36.04      9.89 o
  -9   2  18      415.30      370.13     24.22 o
  -8   2  18       95.85      120.03     15.24 o
  -7   2  18       33.28       39.83     11.34 o
  -6   2  18       34.06       29.96     10.80 o
  -5   2  18      103.19      114.05     12.58 o
  -4   2  18     1064.67     1096.00     27.09 o
  -3   2  18     1485.42     1498.84     28.23 o
  -2   2  18     1133.14     1120.21     27.17 o
  -1   2  18       83.14      106.34     13.50 o
   0   2  18        9.04       13.00     11.86 o
   1   2  18       42.64       49.47     28.92 o
  -8   3  18       39.55       55.65     13.45 o
  -7   3  18       57.31       52.34     18.12 o
  -6   3  18        6.24       31.09     18.47 o
  -5   3  18      224.72      246.70     14.49 o
  -4   3  18        3.16       -6.32      8.66 o
  -3   3  18       18.61       16.89     17.55 o
  -2   3  18        9.81        4.90     11.97 o
  -1   3  18       88.37       91.42     14.23 o
   0   3  18       12.07       23.80     14.80 o
  -7   4  18       39.44       71.18     14.67 o
  -6   4  18      197.96      240.94     16.23 o
  -5   4  18       93.04      121.11     11.45 o
  -4   4  18      420.09      441.57     20.93 o
  -3   4  18      484.98      456.61     21.35 o
  -2   4  18      608.02      620.80     43.49 o
  -1   4  18       81.62       52.59     16.50 o
  -8   1  19       11.65       15.83     13.60 o
  -7   1  19       89.92       80.12     12.90 o
  -6   1  19      831.34      833.19     24.50 o
  -5   1  19     1481.96     1524.33     31.45 o
  -4   1  19     2669.27     2751.56     33.96 o
  -3   1  19        2.66        6.52      7.01 o
  -2   1  19        7.63        8.70      7.30 o
  -1   1  19       11.84       11.20      8.90 o
   0   1  19      143.21      117.35     13.85 o
  -8   2  19       16.65       20.92     11.78 o
  -7   2  19       58.79       33.24     12.59 o
  -6   2  19       13.26       15.92     10.98 o
  -5   2  19        2.30       21.32     12.50 o
  -4   2  19       23.31       24.49     14.00 o
  -3   2  19      201.31      184.29     18.84 o
  -2   2  19       10.36        4.50     17.73 o
  -1   2  19       18.36       28.64     10.76 o
  -7   3  19       58.39       35.93     11.73 o
  -6   3  19      987.74     1041.40     29.56 o
  -5   3  19      136.98      157.93     14.41 o
  -4   3  19      179.14      225.03     23.58 o
  -3   3  19      343.87      356.43     31.42 o
  -2   3  19      191.31      207.41     27.66 o
  -7   0  20      186.21      124.33     21.19 o
  -6   0  20      267.23      204.46     22.33 o
  -5   0  20     1360.26     1440.72     45.37 o
  -4   0  20     1521.48     1577.25     45.29 o
  -3   0  20      118.64      114.63     13.13 o
  -2   0  20      592.41      572.76     40.02 o
  -7   1  20        8.33       16.24     11.85 o
  -6   1  20       67.29       81.26     12.95 o
  -5   1  20       63.46       28.65     11.90 o
  -4   1  20       22.85        4.67     12.31 o
  -3   1  20       55.96       62.79      9.58 o
  -2   1  20       41.28       25.10      9.54 o
  -6   2  20     1084.91     1043.91     27.89 o
  -5   2  20      134.44      153.53     14.29 o
  -4   2  20      124.64       91.39     12.46 o
  -3   2  20       10.92       16.32      9.42 o
 
